# Supplementary material for: Crystal structure of pseudoguainolide
Source: Acta Crystallogr E Crystallogr Commun. 2015 Feb 11;71(Pt 3):o162. doi: 10.1107/S2056989015002510 (PMC4350757; doi:10.1107/S2056989015002510)
Supplement: Supplementary file 1 [file e-71-0o162-sup1.cif]

##############################################################################
#                                                                            #
# This CIF contains the data in a paper accepted for publication in          #
# Acta Crystallographica Section E. It conforms to the requirements of       #
# Notes for Authors for Acta Crystallographica Section E, and has been       #
# peer reviewed under the auspices of the IUCr Commission on Journals.       #
#                                                                            #
# Full details of the Crystallographic Information File format               #
# are given in the paper "The Crystallographic Information File (CIF):       #
# a New Standard Archive File for Crystallography" by S. R. Hall, F. H.      #
# Allen and I. D. Brown [Acta Cryst. (1991), A47, 655-685].                  #
#                                                                            #
# The current version of the core CIF dictionary is obtainable from          #
# ftp://ftp.iucr.org/pub/cif_core.dic.                                       #
#                                                                            #
# Software is freely available for graphical display of the structure(s)     #
# in this CIF. For information consult the CIF software page                 #
# http://www.iucr.org/resources/cif/software.                                #
#                                                                            #
# This file may be used for bona fide research purposes within the           #
# scientific community so long as proper attribution is given to the journal # 
# article from which it was obtained.                                        #
#                                                                            #
##############################################################################
data_I
_database_code_depnum_ccdc_archive 'CCDC 1047797'
_audit_creation_method     SHELXL-97
_chemical_name_systematic
;
3,4a,8-Trimethyldodecahydroazuleno[6,5-<i>b</i>]furan-2,5-dione
;
_chemical_name_common     ?
_chemical_formula_moiety     'C15 H22 O3'
_chemical_formula_sum     'C15 H22 O3'
_chemical_formula_iupac     'C15 H22 O3'
_chemical_formula_weight     250.33
_chemical_melting_point     ?
_symmetry_cell_setting     orthorhombic
_symmetry_space_group_name_H-M     'P 21 21 21'
_space_group_name_Hall     'P 2ac 2ab'
loop_
    _symmetry_equiv_pos_as_xyz
    'x, y, z'
    '-x+1/2, -y, z+1/2'
    'x+1/2, -y+1/2, -z'
    '-x, y+1/2, -z+1/2'
_cell_length_a     7.4320(3)
_cell_length_b     11.9278(3)
_cell_length_c     15.3152(6)
_cell_angle_alpha     90.00
_cell_angle_beta     90.00
_cell_angle_gamma     90.00
_cell_volume     1357.65(8)
_cell_formula_units_Z     4
_cell_measurement_reflns_used     3098
_cell_measurement_theta_min     3.05
_cell_measurement_theta_max     27.45
_cell_measurement_temperature     150(2)
_exptl_crystal_description     plate
_exptl_crystal_colour     colourless
_exptl_crystal_size_max     0.20
_exptl_crystal_size_mid     0.20
_exptl_crystal_size_min     0.04
_exptl_crystal_density_diffrn     1.225
_exptl_crystal_density_meas     ?
_exptl_crystal_density_method     'not measured'
_exptl_crystal_F_000     544
_exptl_absorpt_coefficient_mu     0.084
_exptl_absorpt_correction_type     multi-scan
_exptl_absorpt_process_details
;
(DENZO/SCALEPACK; Otwinowski & Minor, 1997)
;
_exptl_absorpt_correction_T_min     0.9835
_exptl_absorpt_correction_T_max     0.9967
_exptl_special_details     ?
_diffrn_ambient_temperature     150(2)
_diffrn_radiation_type     MoK\a
_diffrn_radiation_wavelength     0.71073
_diffrn_radiation_source     'fine-focus sealed tube'
_diffrn_radiation_monochromator     graphite
_diffrn_measurement_device_type     'Nonius KappaCCD'
_diffrn_measurement_method     'CCD slices, \w and \f scans'
_diffrn_detector_area_resol_mean     ?
_diffrn_reflns_number     9382
_diffrn_reflns_av_R_equivalents     0.0410
_diffrn_reflns_av_sigmaI/netI     0.0403
_diffrn_reflns_theta_min     3.05
_diffrn_reflns_theta_max     27.45
_diffrn_reflns_theta_full     27.45
_diffrn_measured_fraction_theta_max     0.997
_diffrn_measured_fraction_theta_full     0.997
_diffrn_reflns_limit_h_min     -9
_diffrn_reflns_limit_h_max     9
_diffrn_reflns_limit_k_min     -15
_diffrn_reflns_limit_k_max     15
_diffrn_reflns_limit_l_min     -19
_diffrn_reflns_limit_l_max     17
_diffrn_standards_number     ?
_diffrn_standards_interval_count     ?
_diffrn_standards_interval_time     ?
_diffrn_standards_decay_%     ?
_refine_special_details
;
Refinement of <i>F</i>^2^ against ALL reflections. The weighted <i>R</i>-factor
<i>wR</i> and goodness of fit <i>S</i> are based on <i>F</i>^2^, conventional
<i>R</i>-factors <i>R</i> are based on <i>F</i>, with <i>F</i> set to zero for
negative <i>F</i>^2^. The threshold expression of <i>F</i>^2^ >
2\s(<i>F</i>^2^) is used only for calculating <i>R</i>-factors(gt) <i>etc</i>.
and is not relevant to the choice of reflections for refinement.
<i>R</i>-factors based on <i>F</i>^2^ are statistically about twice as large
as those based on <i>F</i>, and <i>R</i>- factors based on ALL data will be
even larger.
;
_reflns_number_total     3098
_reflns_number_gt     2533
_reflns_threshold_expression     I>2\s(I)
_refine_ls_structure_factor_coef     Fsqd
_refine_ls_matrix_type     full
_refine_ls_R_factor_all     0.0637
_refine_ls_R_factor_gt     0.0474
_refine_ls_wR_factor_gt     0.0990
_refine_ls_wR_factor_ref     0.1070
_refine_ls_goodness_of_fit_ref     1.077
_refine_ls_restrained_S_all     1.077
_refine_ls_number_reflns     3098
_refine_ls_number_parameters     166
_refine_ls_number_restraints     0
_refine_ls_hydrogen_treatment     constr
_refine_ls_weighting_scheme     calc
_refine_ls_weighting_details
         'calc w=1/[\s^2^(Fo^2^)+(0.0453P)^2^+0.2031P] where P=(Fo^2^+2Fc^2^)/3'
_atom_sites_solution_hydrogens     geom
_atom_sites_solution_primary     direct
_atom_sites_solution_secondary     difmap
_refine_ls_shift/su_max     0.000
_refine_ls_shift/su_mean     0.000
_refine_diff_density_max     0.152
_refine_diff_density_min     -0.162
_refine_ls_extinction_method     none
_refine_ls_extinction_coef     ?
_refine_ls_abs_structure_details     ?
_refine_ls_abs_structure_Flack     ?
loop_
    _atom_type_symbol
    _atom_type_description
    _atom_type_scat_dispersion_real
    _atom_type_scat_dispersion_imag
    _atom_type_scat_source
    'C' 'C' 0.0033 0.0016
                         'International Tables Vol C Tables 4.2.6.8 and 6.1.1.4'
    'H' 'H' 0.0000 0.0000
                         'International Tables Vol C Tables 4.2.6.8 and 6.1.1.4'
    'O' 'O' 0.0106 0.0060
                         'International Tables Vol C Tables 4.2.6.8 and 6.1.1.4'
_computing_data_collection
;
COLLECT (Nonius, 2000)
;
_computing_cell_refinement
;
SCALEPACK (Otwinowski & Minor, 1997)
;
_computing_data_reduction
;
DENZO and SCALEPACK (Otwinowski & Minor, 1997)
;
_computing_structure_solution
;
SIR92 (Altomare <i>et al.</i>,  1999)
;
_computing_structure_refinement
;
SHELXL97 (Sheldrick, 2008)
;
_computing_molecular_graphics
;
ORTEP-3 for Windows (Farrugia, 2012)
;
_computing_publication_material
;
WinGX (Farrugia, 2012)
;
loop_
    _atom_site_type_symbol
    _atom_site_label
    _atom_site_fract_x
    _atom_site_fract_y
    _atom_site_fract_z
    _atom_site_U_iso_or_equiv
    _atom_site_adp_type
    _atom_site_calc_flag
    _atom_site_refinement_flags
    _atom_site_occupancy
    _atom_site_symmetry_multiplicity
    _atom_site_disorder_assembly
    _atom_site_disorder_group
    C C1 0.8136(2) 0.24699(16) 0.52812(12) 0.0383(4) Uani d . 1 1 . .
    C C2 0.8423(3) 0.16380(15) 0.45546(12) 0.0407(4) Uani d . 1 1 . .
    H H2 0.9722 0.1503 0.4522 0.049 Uiso calc R 1 1 . .
    C C3 0.7918(2) 0.22980(13) 0.37360(11) 0.0318(4) Uani d . 1 1 . .
    H H3 0.6620 0.2220 0.3642 0.038 Uiso calc R 1 1 . .
    C C4 0.8307(2) 0.35109(14) 0.40005(11) 0.0338(4) Uani d . 1 1 . .
    H H4 0.9552 0.3703 0.3852 0.041 Uiso calc R 1 1 . .
    C C5 0.8884(2) 0.19024(14) 0.29170(12) 0.0346(4) Uani d . 1 1 . .
    H H5A 0.8386 0.1183 0.2748 0.041 Uiso calc R 1 1 . .
    H H5B 1.0142 0.1785 0.3060 0.041 Uiso calc R 1 1 . .
    C C6 0.8781(2) 0.26974(15) 0.21218(12) 0.0371(4) Uani d . 1 1 . .
    C C7 0.7099(3) 0.34762(15) 0.20872(12) 0.0388(4) Uani d . 1 1 . .
    H H7 0.6065 0.3039 0.2292 0.047 Uiso calc R 1 1 . .
    C C8 0.7176(3) 0.45618(14) 0.26350(13) 0.0429(5) Uani d . 1 1 . .
    H H8 0.8326 0.4932 0.2513 0.052 Uiso calc R 1 1 . .
    C C9 0.7050(3) 0.43722(14) 0.36244(12) 0.0396(4) Uani d . 1 1 . .
    H H9A 0.7276 0.5081 0.3914 0.048 Uiso calc R 1 1 . .
    H H9B 0.5827 0.4152 0.3763 0.048 Uiso calc R 1 1 . .
    C C10 0.8618(3) 0.20169(18) 0.12824(14) 0.0495(5) Uani d . 1 1 . .
    C C11 0.7283(4) 0.25562(19) 0.06728(14) 0.0630(6) Uani d . 1 1 . .
    H H11A 0.6211 0.2099 0.0617 0.076 Uiso calc R 1 1 . .
    H H11B 0.7805 0.2665 0.0098 0.076 Uiso calc R 1 1 . .
    C C12 0.6842(3) 0.36830(18) 0.10993(14) 0.0583(6) Uani d . 1 1 . .
    H H12A 0.5613 0.3905 0.0973 0.070 Uiso calc R 1 1 . .
    H H12B 0.7651 0.4264 0.0893 0.070 Uiso calc R 1 1 . .
    C C13 0.7564(3) 0.05319(14) 0.47094(13) 0.0453(5) Uani d . 1 1 . .
    H H13A 0.6282 0.0623 0.4737 0.068 Uiso calc R 1 1 . .
    H H13B 0.7992 0.0226 0.5251 0.068 Uiso calc R 1 1 . .
    H H13C 0.7864 0.0032 0.4240 0.068 Uiso calc R 1 1 . .
    C C14 1.0567(3) 0.33493(19) 0.20250(15) 0.0519(5) Uani d . 1 1 . .
    H H14A 1.0488 0.3846 0.1533 0.078 Uiso calc R 1 1 . .
    H H14B 1.1536 0.2830 0.1937 0.078 Uiso calc R 1 1 . .
    H H14C 1.0786 0.3777 0.2545 0.078 Uiso calc R 1 1 . .
    C C15 0.5664(3) 0.53701(18) 0.23775(17) 0.0650(7) Uani d . 1 1 . .
    H H15A 0.5670 0.6004 0.2764 0.098 Uiso calc R 1 1 . .
    H H15B 0.4526 0.4992 0.2419 0.098 Uiso calc R 1 1 . .
    H H15C 0.5847 0.5620 0.1788 0.098 Uiso calc R 1 1 . .
    O O1 0.79726(18) 0.22938(12) 0.60507(9) 0.0478(3) Uani d . 1 1 . .
    O O2 0.80792(16) 0.35200(10) 0.49559(7) 0.0390(3) Uani d . 1 1 . .
    O O3 0.9465(2) 0.11791(15) 0.11224(11) 0.0721(5) Uani d . 1 1 . .
loop_
    _atom_site_aniso_label
    _atom_site_aniso_U_11
    _atom_site_aniso_U_22
    _atom_site_aniso_U_33
    _atom_site_aniso_U_12
    _atom_site_aniso_U_13
    _atom_site_aniso_U_23
    C1 0.0265(8) 0.0451(10) 0.0433(11) -0.0014(8) -0.0003(8) 0.0008(8)
    C2 0.0416(10) 0.0404(9) 0.0400(10) -0.0014(8) 0.0015(8) 0.0040(8)
    C3 0.0265(8) 0.0298(8) 0.0392(9) -0.0018(7) 0.0004(7) 0.0008(7)
    C4 0.0296(9) 0.0335(8) 0.0384(9) -0.0040(7) 0.0040(7) -0.0020(7)
    C5 0.0314(9) 0.0331(9) 0.0393(10) 0.0025(7) -0.0013(8) -0.0011(7)
    C6 0.0344(9) 0.0381(9) 0.0387(10) -0.0011(8) 0.0020(8) 0.0015(8)
    C7 0.0381(9) 0.0357(8) 0.0426(10) 0.0007(8) -0.0058(8) 0.0050(8)
    C8 0.0453(11) 0.0301(8) 0.0534(12) 0.0008(9) 0.0005(9) 0.0064(8)
    C9 0.0373(10) 0.0303(8) 0.0512(11) -0.0012(8) 0.0023(9) -0.0031(7)
    C10 0.0526(12) 0.0532(12) 0.0426(12) 0.0015(10) -0.0019(9) -0.0027(9)
    C11 0.0807(17) 0.0660(14) 0.0424(12) 0.0121(14) -0.0134(12) -0.0037(10)
    C12 0.0731(15) 0.0544(12) 0.0472(12) 0.0092(12) -0.0115(12) 0.0079(9)
    C13 0.0473(11) 0.0383(10) 0.0502(12) 0.0076(9) 0.0064(9) 0.0056(8)
    C14 0.0441(11) 0.0595(12) 0.0522(13) -0.0096(10) 0.0101(10) 0.0073(10)
    C15 0.0772(17) 0.0419(11) 0.0761(17) 0.0178(12) -0.0123(14) 0.0068(11)
    O1 0.0432(8) 0.0636(8) 0.0367(8) -0.0003(7) 0.0028(6) 0.0023(6)
    O2 0.0380(7) 0.0401(7) 0.0388(7) -0.0038(6) 0.0016(6) -0.0055(5)
    O3 0.0840(12) 0.0763(11) 0.0560(10) 0.0307(10) -0.0134(9) -0.0248(9)
_geom_special_details
;
All s.u.'s (except the s.u. in the dihedral angle between two l.s. planes) are
estimated using the full covariance matrix. The cell s.u.'s are taken into
account individually in the estimation of s.u.'s in distances, angles and
torsion angles; correlations between s.u.'s in cell parameters are only used
when they are defined by crystal symmetry. An approximate (isotropic)
treatment of cell s.u.'s is used for estimating s.u.'s involving l.s. planes.
;
loop_
    _geom_bond_atom_site_label_1
    _geom_bond_atom_site_label_2
    _geom_bond_site_symmetry_2
    _geom_bond_distance
    _geom_bond_publ_flag
    C1 O1 . 1.203(2) ?
    C1 O2 . 1.349(2) ?
    C1 C2 . 1.506(3) ?
    C2 C13 . 1.485(2) ?
    C2 C3 . 1.527(2) ?
    C2 H2 . 0.9800 ?
    C3 C5 . 1.520(2) ?
    C3 C4 . 1.530(2) ?
    C3 H3 . 0.9800 ?
    C4 O2 . 1.473(2) ?
    C4 C9 . 1.503(2) ?
    C4 H4 . 0.9800 ?
    C5 C6 . 1.545(3) ?
    C5 H5A . 0.9700 ?
    C5 H5B . 0.9700 ?
    C6 C10 . 1.525(3) ?
    C6 C14 . 1.546(3) ?
    C6 C7 . 1.558(3) ?
    C7 C8 . 1.544(3) ?
    C7 C12 . 1.545(3) ?
    C7 H7 . 0.9800 ?
    C8 C15 . 1.532(3) ?
    C8 C9 . 1.535(3) ?
    C8 H8 . 0.9800 ?
    C9 H9A . 0.9700 ?
    C9 H9B . 0.9700 ?
    C10 O3 . 1.206(2) ?
    C10 C11 . 1.507(3) ?
    C11 C12 . 1.530(3) ?
    C11 H11A . 0.9700 ?
    C11 H11B . 0.9700 ?
    C12 H12A . 0.9700 ?
    C12 H12B . 0.9700 ?
    C13 H13A . 0.9600 ?
    C13 H13B . 0.9600 ?
    C13 H13C . 0.9600 ?
    C14 H14A . 0.9600 ?
    C14 H14B . 0.9600 ?
    C14 H14C . 0.9600 ?
    C15 H15A . 0.9600 ?
    C15 H15B . 0.9600 ?
    C15 H15C . 0.9600 ?
loop_
    _geom_angle_atom_site_label_1
    _geom_angle_atom_site_label_2
    _geom_angle_atom_site_label_3
    _geom_angle_site_symmetry_1
    _geom_angle_site_symmetry_3
    _geom_angle
    _geom_angle_publ_flag
    O1 C1 O2 . . 121.39(17) ?
    O1 C1 C2 . . 128.53(18) ?
    O2 C1 C2 . . 110.08(15) ?
    C13 C2 C1 . . 114.00(15) ?
    C13 C2 C3 . . 118.92(16) ?
    C1 C2 C3 . . 103.43(14) ?
    C13 C2 H2 . . 106.6 ?
    C1 C2 H2 . . 106.6 ?
    C3 C2 H2 . . 106.6 ?
    C5 C3 C2 . . 113.67(14) ?
    C5 C3 C4 . . 115.01(14) ?
    C2 C3 C4 . . 102.93(13) ?
    C5 C3 H3 . . 108.3 ?
    C2 C3 H3 . . 108.3 ?
    C4 C3 H3 . . 108.3 ?
    O2 C4 C9 . . 107.71(13) ?
    O2 C4 C3 . . 104.38(13) ?
    C9 C4 C3 . . 115.32(15) ?
    O2 C4 H4 . . 109.7 ?
    C9 C4 H4 . . 109.7 ?
    C3 C4 H4 . . 109.7 ?
    C3 C5 C6 . . 115.87(13) ?
    C3 C5 H5A . . 108.3 ?
    C6 C5 H5A . . 108.3 ?
    C3 C5 H5B . . 108.3 ?
    C6 C5 H5B . . 108.3 ?
    H5A C5 H5B . . 107.4 ?
    C10 C6 C5 . . 109.98(14) ?
    C10 C6 C14 . . 104.76(16) ?
    C5 C6 C14 . . 109.96(15) ?
    C10 C6 C7 . . 103.01(15) ?
    C5 C6 C7 . . 115.63(14) ?
    C14 C6 C7 . . 112.70(14) ?
    C8 C7 C12 . . 113.76(15) ?
    C8 C7 C6 . . 116.85(15) ?
    C12 C7 C6 . . 103.16(15) ?
    C8 C7 H7 . . 107.5 ?
    C12 C7 H7 . . 107.5 ?
    C6 C7 H7 . . 107.5 ?
    C15 C8 C9 . . 107.59(17) ?
    C15 C8 C7 . . 111.13(17) ?
    C9 C8 C7 . . 114.24(14) ?
    C15 C8 H8 . . 107.9 ?
    C9 C8 H8 . . 107.9 ?
    C7 C8 H8 . . 107.9 ?
    C4 C9 C8 . . 116.18(15) ?
    C4 C9 H9A . . 108.2 ?
    C8 C9 H9A . . 108.2 ?
    C4 C9 H9B . . 108.2 ?
    C8 C9 H9B . . 108.2 ?
    H9A C9 H9B . . 107.4 ?
    O3 C10 C11 . . 124.8(2) ?
    O3 C10 C6 . . 124.83(19) ?
    C11 C10 C6 . . 110.31(17) ?
    C10 C11 C12 . . 104.58(18) ?
    C10 C11 H11A . . 110.8 ?
    C12 C11 H11A . . 110.8 ?
    C10 C11 H11B . . 110.8 ?
    C12 C11 H11B . . 110.8 ?
    H11A C11 H11B . . 108.9 ?
    C11 C12 C7 . . 104.55(16) ?
    C11 C12 H12A . . 110.8 ?
    C7 C12 H12A . . 110.8 ?
    C11 C12 H12B . . 110.8 ?
    C7 C12 H12B . . 110.8 ?
    H12A C12 H12B . . 108.9 ?
    C2 C13 H13A . . 109.5 ?
    C2 C13 H13B . . 109.5 ?
    H13A C13 H13B . . 109.5 ?
    C2 C13 H13C . . 109.5 ?
    H13A C13 H13C . . 109.5 ?
    H13B C13 H13C . . 109.5 ?
    C6 C14 H14A . . 109.5 ?
    C6 C14 H14B . . 109.5 ?
    H14A C14 H14B . . 109.5 ?
    C6 C14 H14C . . 109.5 ?
    H14A C14 H14C . . 109.5 ?
    H14B C14 H14C . . 109.5 ?
    C8 C15 H15A . . 109.5 ?
    C8 C15 H15B . . 109.5 ?
    H15A C15 H15B . . 109.5 ?
    C8 C15 H15C . . 109.5 ?
    H15A C15 H15C . . 109.5 ?
    H15B C15 H15C . . 109.5 ?
    C1 O2 C4 . . 110.89(13) ?
data_New_Global_Publ_Block
_journal_date_recd_electronic     2015-01-08
_journal_date_accepted     2015-02-05
_journal_name_full     'Acta Crystallographica, Section E'
_journal_year     2015
_journal_volume     71
_journal_issue      3
_journal_page_first     o162
_journal_page_last     o162
_journal_paper_category     HO
_journal_paper_doi     10.1107/S2056989015002510
_journal_coeditor_code     TK5358
loop_
    _publ_contact_author_name
    _publ_contact_author_address
    _publ_contact_author_email
    'Kariuki, Benson M.'
;
School of Chemistry
Cardiff University, Main Building
Park Place
Cardiff CF10 3AT
Wales
;
 kariukib@cf.ac.uk
    'Beghidja, Noureddine'
;
Unit\'e de recherche VARENBIOMOL
Constantine 1 University
Constantine 25000
Algeria
;
 nourbeghidja@yahoo.fr
_publ_contact_author_fax     ?
_publ_contact_author_phone     ?
_publ_section_title
;
Crystal structure of pseudoguainolide
;
loop_
    _publ_author_name
    _publ_author_address
    'Beghidja, Noureddine'
;
Unit\'e de Recherche VARENBIOMOL
Constantine 1 University
Constantine 25000
Algeria
;
    'Benayache, Samir'
;
Unit\'e de Recherche VARENBIOMOL
Constantine 1 University
Constantine 25000
Algeria
;
    'Benayache, Fadila'
;
Unit\'e de Recherche VARENBIOMOL
Constantine 1 University
Constantine 25000
Algeria
;
    'Knight, David W.'
;
School of Chemistry
Cardiff University, Main Building
Park Place
Cardiff CF10 3AT
Wales
;
    'Kariuki, Benson M.'
;
School of Chemistry
Cardiff University, Main Building
Park Place
Cardiff CF10 3AT
Wales
;
_iucr_refine_instructions_details
;
TITL dwk1302 in P 212121
CELL  0.71073   7.4320  11.9278  15.3152   90.000   90.000   90.000
ZERR     4.00   0.0003   0.0003   0.0006    0.000    0.000    0.000
LATT  -1
SYMM  1/2 - X, - Y, 1/2 + Z
SYMM  1/2 + X, 1/2 - Y, - Z
SYMM  - X, 1/2 + Y, 1/2 - Z
SFAC  C    H    O
UNIT  60   88   12
MERG   2
FMAP   2
PLAN   10
SIZE     0.04   0.20   0.20
ACTA
Temp -123
BOND
BOND   $H
L.S.   4
WGHT    0.045300    0.203100
FVAR       0.90969
C1    1    0.813609    0.246992    0.528122    11.00000    0.02651    0.04514 =
         0.04332    0.00084   -0.00033   -0.00137
C2    1    0.842290    0.163802    0.455461    11.00000    0.04163    0.04043 =
         0.03996    0.00404    0.00149   -0.00142
AFIX  13
H2    2    0.972183    0.150280    0.452225    11.00000   -1.20000
AFIX   0
C3    1    0.791829    0.229797    0.373596    11.00000    0.02651    0.02978 =
         0.03915    0.00078    0.00043   -0.00177
AFIX  13
H3    2    0.662000    0.222043    0.364171    11.00000   -1.20000
AFIX   0
C4    1    0.830678    0.351092    0.400045    11.00000    0.02960    0.03347 =
         0.03845   -0.00196    0.00400   -0.00398
AFIX  13
H4    2    0.955166    0.370298    0.385165    11.00000   -1.20000
AFIX   0
C5    1    0.888406    0.190243    0.291700    11.00000    0.03137    0.03307 =
         0.03927   -0.00110   -0.00128    0.00251
AFIX  23
H5A   2    0.838605    0.118260    0.274834    11.00000   -1.20000
H5B   2    1.014160    0.178453    0.305953    11.00000   -1.20000
AFIX   0
C6    1    0.878054    0.269742    0.212178    11.00000    0.03438    0.03811 =
         0.03874    0.00148    0.00205   -0.00108
C7    1    0.709867    0.347617    0.208716    11.00000    0.03807    0.03567 =
         0.04260    0.00504   -0.00579    0.00068
AFIX  13
H7    2    0.606457    0.303933    0.229182    11.00000   -1.20000
AFIX   0
C8    1    0.717591    0.456181    0.263500    11.00000    0.04529    0.03010 =
         0.05337    0.00637    0.00047    0.00083
AFIX  13
H8    2    0.832596    0.493216    0.251334    11.00000   -1.20000
AFIX   0
C9    1    0.705040    0.437218    0.362445    11.00000    0.03725    0.03033 =
         0.05118   -0.00307    0.00226   -0.00122
AFIX  23
H9A   2    0.727636    0.508131    0.391446    11.00000   -1.20000
H9B   2    0.582709    0.415158    0.376309    11.00000   -1.20000
AFIX   0
C10   1    0.861843    0.201695    0.128238    11.00000    0.05261    0.05324 =
         0.04259   -0.00268   -0.00192    0.00154
C11   1    0.728332    0.255617    0.067281    11.00000    0.08074    0.06600 =
         0.04240   -0.00369   -0.01344    0.01213
AFIX  23
H11A  2    0.621056    0.209854    0.061704    11.00000   -1.20000
H11B  2    0.780498    0.266465    0.009842    11.00000   -1.20000
AFIX   0
C12   1    0.684181    0.368302    0.109927    11.00000    0.07312    0.05445 =
         0.04721    0.00787   -0.01150    0.00916
AFIX  23
H12A  2    0.561346    0.390457    0.097255    11.00000   -1.20000
H12B  2    0.765085    0.426385    0.089343    11.00000   -1.20000
AFIX   0
C13   1    0.756431    0.053192    0.470941    11.00000    0.04727    0.03834 =
         0.05023    0.00564    0.00643    0.00763
AFIX 137
H13A  2    0.628214    0.062284    0.473719    11.00000   -1.50000
H13B  2    0.799203    0.022605    0.525078    11.00000   -1.50000
H13C  2    0.786356    0.003164    0.424036    11.00000   -1.50000
AFIX   0
C14   1    1.056702    0.334926    0.202502    11.00000    0.04409    0.05945 =
         0.05224    0.00726    0.01008   -0.00956
AFIX 137
H14A  2    1.048844    0.384586    0.153321    11.00000   -1.50000
H14B  2    1.153637    0.282958    0.193657    11.00000   -1.50000
H14C  2    1.078575    0.377719    0.254518    11.00000   -1.50000
AFIX   0
C15   1    0.566371    0.537011    0.237753    11.00000    0.07719    0.04187 =
         0.07606    0.00679   -0.01233    0.01776
AFIX 137
H15A  2    0.567037    0.600412    0.276364    11.00000   -1.50000
H15B  2    0.452637    0.499233    0.241921    11.00000   -1.50000
H15C  2    0.584701    0.562028    0.178842    11.00000   -1.50000
AFIX   0
O1    3    0.797258    0.229380    0.605070    11.00000    0.04317    0.06359 =
         0.03672    0.00225    0.00276   -0.00027
O2    3    0.807924    0.351999    0.495594    11.00000    0.03805    0.04008 =
         0.03880   -0.00551    0.00156   -0.00383
O3    3    0.946462    0.117908    0.112236    11.00000    0.08405    0.07626 =
         0.05604   -0.02475   -0.01336    0.03074
HKLF 4
END
;
