# Supplementary material for: Crystal structure of pseudoguainolide
Source: Acta Crystallogr E Crystallogr Commun. 2015 Feb 11;71(Pt 3):o162. doi: 10.1107/S2056989015002510 (PMC4350757; doi:10.1107/S2056989015002510)
Supplement: Supplementary file 2 [file e-71-0o162-Isup2.hkl]

#
# h,k,l, Fc-squared, Fo-squared, sigma(Fo-squared) and status flag
#
data_I
_shelx_title ' dwk1302 in P 212121'
_shelx_refln_list_code          4
_shelx_F_calc_maximum       78.14
_exptl_crystal_F_000       544.00
_reflns_d_resolution_high  0.7710
 
loop_
 _symmetry_equiv_pos_as_xyz
 'x, y, z'
 '-x+1/2, -y, z+1/2'
 'x+1/2, -y+1/2, -z'
 '-x, y+1/2, -z+1/2'
 
_cell_length_a     7.4320
_cell_length_b    11.9278
_cell_length_c    15.3152
_cell_angle_alpha  90.000
_cell_angle_beta   90.000
_cell_angle_gamma  90.000
 
_shelx_F_squared_multiplier     1.000
 
loop_
 _refln_index_h
 _refln_index_k
 _refln_index_l
 _refln_F_squared_calc
 _refln_F_squared_meas
 _refln_F_squared_sigma
 _refln_observed_status
   4   0   0       42.16       47.39      2.48 o
   6   0   0       44.74       40.17      2.59 o
   8   0   0      164.78      153.59     10.39 o
   1   1   0     2117.46     1851.40     59.41 o
   3   1   0      781.11      776.55     11.49 o
   4   1   0     1110.09     1210.70     17.71 o
   5   1   0       14.97       15.71      1.64 o
   6   1   0        2.19        1.29      2.46 o
   7   1   0       56.60       51.45      3.24 o
   8   1   0        1.31        6.50      2.37 o
   9   1   0       47.03       55.76      4.20 o
   1   2   0      633.66      583.49      9.07 o
   2   2   0     1474.12     1441.72     18.09 o
   3   2   0      409.27      447.67      7.41 o
   4   2   0      483.44      530.87      7.61 o
   5   2   0       67.13       78.62      1.95 o
   6   2   0      187.85      214.31      4.52 o
   7   2   0       12.98       10.60      1.80 o
   8   2   0       10.07        6.65      2.26 o
   9   2   0       53.96       61.36      4.55 o
   1   3   0       32.70       33.95      0.77 o
   2   3   0     1358.68     1329.64     17.11 o
   3   3   0     1664.00     1596.76     25.83 o
   4   3   0     1472.69     1531.16     19.90 o
   5   3   0       51.20       39.95      1.90 o
   6   3   0       52.24       53.64      2.24 o
   7   3   0        8.16        7.57      2.27 o
   8   3   0       65.59       76.81      4.43 o
   9   3   0        5.04        6.42      3.02 o
   0   4   0       32.73       35.11      0.91 o
   1   4   0      198.57      194.02      2.77 o
   2   4   0     1420.53     1478.09     17.53 o
   3   4   0       11.60       12.73      1.13 o
   4   4   0       19.20       16.77      1.30 o
   5   4   0       79.35       89.38      2.51 o
   6   4   0       59.09       53.90      3.02 o
   7   4   0       41.80       39.24      4.18 o
   8   4   0       25.33       35.25      3.23 o
   9   4   0        4.56       12.48      5.14 o
   1   5   0     1231.57     1280.91     13.05 o
   2   5   0        7.32       11.65      1.18 o
   3   5   0       52.06       56.42      2.13 o
   4   5   0       96.14       98.78      2.51 o
   5   5   0       85.43       81.01      2.56 o
   6   5   0       14.83       13.37      1.79 o
   7   5   0        3.34       -2.73      2.73 o
   8   5   0       29.49       29.91      3.06 o
   9   5   0        8.93       13.07      4.46 o
   0   6   0        2.53        1.36      0.54 o
   1   6   0        6.56        6.56      1.03 o
   2   6   0      329.42      325.35      4.64 o
   3   6   0      749.64      808.66     14.35 o
   4   6   0      113.27      105.13      3.17 o
   5   6   0      256.45      230.67      8.26 o
   6   6   0       59.56       60.36      3.63 o
   7   6   0       27.62       23.35      2.50 o
   8   6   0        0.85       -2.07      6.10 o
   1   7   0     1227.62     1264.83     13.33 o
   2   7   0        6.21        7.68      0.82 o
   3   7   0      335.43      333.63      5.96 o
   4   7   0       32.90       34.18      3.07 o
   5   7   0       48.81       63.26      5.91 o
   6   7   0      193.47      202.89      6.64 o
   7   7   0       23.16       27.48      4.23 o
   8   7   0       29.55       30.47      5.07 o
   0   8   0      123.13      127.36      3.32 o
   1   8   0      176.53      195.37      2.71 o
   2   8   0       28.44       27.85      1.92 o
   3   8   0       17.28       19.06      1.16 o
   4   8   0       36.20       32.21      3.63 o
   5   8   0       20.90       13.17      2.55 o
   6   8   0       60.89       61.06      9.55 o
   7   8   0       35.67       44.67      4.90 o
   8   8   0       42.05       46.75      7.49 o
   1   9   0      313.72      339.50      4.47 o
   2   9   0       41.16       36.42      1.50 o
   3   9   0      110.74      100.91      6.68 o
   4   9   0       26.13       19.18      2.92 o
   5   9   0        2.70        4.19      2.43 o
   6   9   0       52.14       51.55      4.81 o
   7   9   0       50.44       59.28     11.60 o
   0  10   0     1383.23     1314.48     38.00 o
   1  10   0        3.69        3.01      1.52 o
   2  10   0      726.82      731.13     12.69 o
   3  10   0        2.70        7.03      1.92 o
   4  10   0      144.72      130.07      6.23 o
   5  10   0       52.24       53.60      5.14 o
   6  10   0       22.29       19.79      5.16 o
   7  10   0       24.74       26.55      3.66 o
   1  11   0      148.09      143.08      4.19 o
   2  11   0        0.21        0.42      1.16 o
   3  11   0       51.03       52.85      3.37 o
   4  11   0       97.69       97.81      5.13 o
   5  11   0       22.77       28.25      4.04 o
   6  11   0        2.66       10.27      3.85 o
   0  12   0        4.19        3.26      1.57 o
   1  12   0       17.50       19.75      3.41 o
   2  12   0        3.25        1.41      2.80 o
   3  12   0        0.06       -1.96      2.01 o
   4  12   0        3.83       10.10      5.56 o
   5  12   0      116.00      123.90      8.24 o
   6  12   0       19.02       29.21      4.15 o
   1  13   0       20.81       18.56      2.10 o
   2  13   0        5.14        8.35      1.96 o
   3  13   0        9.49        7.02      2.06 o
   4  13   0       18.46       10.28      4.04 o
   5  13   0       19.66       27.55      4.53 o
   0  14   0        1.89       -0.24      3.75 o
   1  14   0       29.11       32.08      7.28 o
   2  14   0       23.98       19.85      2.42 o
   3  14   0        1.71        1.70      2.85 o
   4  14   0        0.16       -1.46      3.41 o
   1  15   0        8.63        7.66      3.06 o
   2  15   0        2.40        2.71      3.00 o
   1   0   1     1950.70     1603.75     38.18 o
   2   0   1     4651.16     4168.79     79.26 o
   3   0   1      100.58       83.82      1.71 o
   4   0   1     3467.66     3634.14     45.76 o
   5   0   1      775.01      752.71     12.37 o
   6   0   1      452.14      468.45      8.76 o
   7   0   1      218.40      231.81     12.75 o
   8   0   1        2.95       -0.85      1.90 o
   9   0   1        4.91        5.02      4.09 o
  -9   1   1        7.96       10.59      2.82 o
  -8   1   1      136.46      138.21      7.60 o
  -7   1   1       29.44       28.38      2.61 o
  -6   1   1      398.33      412.85      7.73 o
  -5   1   1      164.77      166.93      3.97 o
  -4   1   1        8.34       12.31      2.74 o
  -3   1   1        6.36        8.12      0.96 o
   2   1   1     6105.09     5396.29    171.23 o
   3   1   1        6.41        7.11      0.85 o
   4   1   1        8.34        7.75      1.45 o
   5   1   1      164.48      175.46      4.17 o
   6   1   1      398.56      401.94      8.16 o
   7   1   1       29.53       29.71      3.99 o
   8   1   1      136.66      127.63      7.58 o
   9   1   1        7.98       12.69      6.15 o
  -9   2   1       24.45       31.44      4.62 o
  -8   2   1       61.46       61.32      8.39 o
  -7   2   1       58.25       71.03      3.04 o
  -6   2   1      352.89      363.31     11.21 o
  -5   2   1       78.87       79.14      2.17 o
  -4   2   1     1271.20     1366.35     17.82 o
  -3   2   1      399.93      446.51      7.50 o
  -2   2   1     3324.70     3132.01     45.81 o
  -1   2   1     3615.63     3157.57     52.76 o
   0   2   1     1294.53     1096.27     13.09 o
   1   2   1     3612.07     3138.36     72.07 o
   2   2   1     3324.82     3148.94     38.66 o
   3   2   1      400.20      440.76      7.29 o
   4   2   1     1270.58     1372.64     17.28 o
   5   2   1       78.92       77.14      2.79 o
   6   2   1      352.79      354.01      7.22 o
   7   2   1       58.40       71.86      3.66 o
   8   2   1       61.56       54.78      3.72 o
   9   2   1       24.53       38.43      3.97 o
  -9   3   1       14.80       15.97      3.28 o
  -8   3   1       55.88       63.99      4.18 o
  -7   3   1       75.02       73.27      2.82 o
  -6   3   1       29.67       32.12      1.75 o
  -5   3   1      217.84      220.07      4.01 o
  -4   3   1       49.24       52.30      1.44 o
  -3   3   1     1154.37     1229.36     14.99 o
  -2   3   1      844.54      856.09     10.78 o
  -1   3   1      477.77      448.55      5.45 o
   0   3   1        4.15        2.21      0.27 o
   1   3   1      477.57      451.18      5.90 o
   2   3   1      844.75      859.95     10.50 o
   3   3   1     1153.93     1224.30     15.22 o
   4   3   1       49.29       52.56      2.20 o
   5   3   1      217.88      213.22      4.95 o
   6   3   1       29.68       33.22      2.14 o
   7   3   1       75.06       72.43      3.22 o
   8   3   1       55.93       57.66      3.92 o
   9   3   1       14.79       10.10      3.21 o
  -9   4   1       37.49       41.59      7.55 o
  -8   4   1       44.28       44.88      3.97 o
  -7   4   1        9.19        7.34      1.52 o
  -6   4   1       68.71       73.58      2.43 o
  -5   4   1       19.42       20.03      1.52 o
  -4   4   1       38.77       36.58      2.28 o
  -3   4   1      185.33      221.52      3.02 o
  -2   4   1      369.33      379.10      4.75 o
  -1   4   1      474.15      426.47      4.69 o
   0   4   1        0.31        1.34      0.33 o
   1   4   1      474.16      431.37      4.85 o
   2   4   1      369.47      373.80      8.23 o
   3   4   1      185.25      220.27      6.98 o
   4   4   1       38.77       36.71      1.50 o
   5   4   1       19.36       22.16      1.64 o
   6   4   1       68.69       71.73      3.69 o
   7   4   1        9.14        6.66      1.81 o
   8   4   1       44.24       49.22      5.77 o
   9   4   1       37.50       37.31      4.88 o
  -9   5   1        1.80       10.35      4.10 o
  -8   5   1        6.42        8.95      4.42 o
  -7   5   1       48.35       46.03      3.09 o
  -6   5   1       57.33       60.95      3.63 o
  -5   5   1       71.91       72.54      2.56 o
  -4   5   1      247.25      246.30      4.85 o
  -3   5   1      103.39      104.28      2.62 o
  -2   5   1       57.15       50.23      1.17 o
  -1   5   1      342.89      357.66      7.36 o
   0   5   1      271.44      251.94      2.86 o
   1   5   1      342.45      360.93      3.75 o
   2   5   1       57.13       51.81      1.15 o
   3   5   1      103.32      102.07      2.12 o
   4   5   1      247.28      242.27      5.90 o
   5   5   1       71.79       69.34      4.73 o
   6   5   1       57.27       57.52      2.64 o
   7   5   1       48.30       57.76      4.95 o
   8   5   1        6.42        6.34      2.59 o
   9   5   1        1.80        2.02      4.53 o
  -8   6   1       18.63       22.45      5.14 o
  -7   6   1        2.59        1.94      2.15 o
  -6   6   1       16.54       19.19      1.43 o
  -5   6   1       53.95       53.88      1.69 o
  -4   6   1       55.14       59.24      4.27 o
  -3   6   1       99.98       93.30      3.37 o
  -2   6   1      297.07      315.31      4.38 o
  -1   6   1      759.90      776.77     12.38 o
   0   6   1       79.71       80.44      1.21 o
   1   6   1      759.18      777.89     10.58 o
   2   6   1      297.31      309.67      4.12 o
   3   6   1      100.07       94.76      3.45 o
   4   6   1       55.17       57.78      3.44 o
   5   6   1       54.06       54.39      3.42 o
   6   6   1       16.55       18.05      2.22 o
   7   6   1        2.57        4.81      2.22 o
   8   6   1       18.59       19.88      4.65 o
  -8   7   1       16.10       10.14      4.41 o
  -7   7   1       77.79       88.98     16.25 o
  -6   7   1       12.57       12.04      2.46 o
  -5   7   1      396.61      410.84      9.38 o
  -4   7   1       12.08       12.52      1.93 o
  -3   7   1      615.69      627.16      8.47 o
  -2   7   1        4.73        5.98      0.51 o
  -1   7   1      250.53      252.74      3.70 o
   0   7   1      318.62      340.68      6.46 o
   1   7   1      250.73      258.46      3.40 o
   2   7   1        4.72        5.08      0.72 o
   3   7   1      615.79      614.55      9.72 o
   4   7   1       12.06       11.10      1.57 o
   5   7   1      396.40      424.47     16.53 o
   6   7   1       12.61       13.64      1.89 o
   7   7   1       77.85       71.69     14.62 o
   8   7   1       16.10       11.69      7.19 o
  -8   8   1       19.16       25.61      4.27 o
  -7   8   1       36.14       44.30      4.66 o
  -6   8   1       74.83       85.41     17.88 o
  -5   8   1       18.31       18.72      2.99 o
  -4   8   1      400.03      431.38     11.86 o
  -3   8   1       66.42       58.80      4.01 o
  -2   8   1      248.14      244.63      4.62 o
  -1   8   1      156.70      160.18      2.48 o
   0   8   1      135.30      152.42      2.05 o
   1   8   1      156.65      153.98      2.27 o
   2   8   1      248.36      239.10      7.06 o
   3   8   1       66.52       57.78      3.63 o
   4   8   1      400.35      414.30     11.37 o
   5   8   1       18.27       14.64      1.26 o
   6   8   1       74.75       76.90     10.57 o
   7   8   1       36.06       31.01      7.25 o
   8   8   1       19.11       27.86      4.75 o
  -7   9   1        8.93       14.86      3.72 o
  -6   9   1       38.14       35.05      4.14 o
  -5   9   1       21.20       27.08      2.96 o
  -4   9   1       16.29       17.03      2.23 o
  -3   9   1      172.10      167.77      4.24 o
  -2   9   1      200.03      201.50      3.28 o
  -1   9   1       42.84       37.77      1.40 o
   0   9   1      152.20      144.08      2.25 o
   1   9   1       42.86       37.05      1.10 o
   2   9   1      200.42      192.41      3.97 o
   3   9   1      171.70      168.79      4.74 o
   4   9   1       16.35       13.48      2.41 o
   5   9   1       21.20       26.71      2.99 o
   6   9   1       38.14       43.54      4.71 o
   7   9   1        8.95        9.09      3.30 o
  -7  10   1       25.60       32.46      6.23 o
  -6  10   1       28.38       20.75      3.53 o
  -5  10   1        5.39        5.66      2.37 o
  -4  10   1      202.24      203.14      7.14 o
  -3  10   1      116.51      118.10      3.73 o
  -2  10   1      275.70      280.36      9.24 o
  -1  10   1       97.99       97.40      2.11 o
   0  10   1        0.57        2.30      0.66 o
   1  10   1       97.99       94.62      3.27 o
   2  10   1      275.93      273.57      5.58 o
   3  10   1      116.40      117.68      5.08 o
   4  10   1      202.40      190.91     16.78 o
   5  10   1        5.41        3.79      2.59 o
   6  10   1       28.39       23.97      6.11 o
   7  10   1       25.59       38.65     12.81 o
  -6  11   1      107.16      124.54      6.84 o
  -5  11   1        0.05        3.38      2.79 o
  -4  11   1       21.70       16.62      2.77 o
  -3  11   1       58.21       60.63      5.42 o
  -2  11   1       82.01       66.29      6.03 o
  -1  11   1       30.28       31.57      2.35 o
   0  11   1      339.73      335.63      5.45 o
   1  11   1       30.32       31.28      2.60 o
   2  11   1       81.97       76.45      3.24 o
   3  11   1       58.20       54.71      5.73 o
   4  11   1       21.71       21.27      4.23 o
   5  11   1        0.05        0.12      2.22 o
   6  11   1      107.24      137.58      7.93 o
  -6  12   1        2.47        4.64      3.04 o
  -5  12   1       10.43       12.40      4.85 o
  -4  12   1       29.70       28.93      6.83 o
  -3  12   1        2.86        0.60      2.93 o
  -2  12   1       55.79       58.99      3.81 o
  -1  12   1       14.69       13.62      2.34 o
   0  12   1      277.72      286.07      6.47 o
   1  12   1       14.68       12.10      2.11 o
   2  12   1       55.80       49.55      6.41 o
   3  12   1        2.85        3.97      2.02 o
   4  12   1       29.69       40.05     12.45 o
   5  12   1       10.44        9.51      3.19 o
   6  12   1        2.48        4.22     10.33 o
  -5  13   1        2.00       -2.91      2.91 o
  -4  13   1       25.58       28.18      4.55 o
  -3  13   1        3.97        2.27      1.66 o
  -2  13   1       74.82       79.04      4.22 o
  -1  13   1       40.62       39.85      6.16 o
   0  13   1        4.27        2.86      3.63 o
   1  13   1       40.64       38.76      4.48 o
   2  13   1       74.75       83.53      3.93 o
   3  13   1        3.95        3.80      4.37 o
   4  13   1       25.58       41.31      4.83 o
   5  13   1        1.98        7.93      4.10 o
  -4  14   1       25.57       24.36      4.37 o
  -3  14   1        0.11        1.65      3.23 o
  -2  14   1       11.87       12.06      2.11 o
  -1  14   1        9.23        6.59      2.97 o
   0  14   1       18.70       22.24      3.28 o
   1  14   1        9.22       11.70      2.74 o
   2  14   1       11.82       14.51      2.33 o
   3  14   1        0.11        2.68      2.04 o
   4  14   1       25.50       28.80      4.52 o
  -2  15   1        2.81        1.41      2.95 o
  -1  15   1        5.93       10.32      4.65 o
   0  15   1        1.97        0.97      2.66 o
   1  15   1        5.93        0.91      3.29 o
   2  15   1        2.79        0.57      2.39 o
   1   0   2      174.18      197.56      3.09 o
   2   0   2     4764.68     4409.31    102.88 o
   3   0   2       58.41       64.90      2.37 o
   4   0   2      295.11      336.17      5.23 o
   5   0   2        3.71        2.26      0.84 o
   6   0   2      260.42      266.23      5.36 o
   7   0   2        2.16        5.48      2.44 o
   8   0   2       39.14       31.62      4.35 o
   9   0   2        1.47        1.75      3.57 o
  -9   1   2        3.20       12.28      3.27 o
  -8   1   2       11.95       11.82      3.72 o
  -7   1   2       14.63       15.79      2.19 o
  -6   1   2      537.59      535.66     10.17 o
  -5   1   2      141.59      152.60      3.32 o
  -4   1   2      913.65      919.94     12.86 o
  -3   1   2      281.23      308.84      5.21 o
  -2   1   2      664.10      589.34      7.49 o
  -1   1   2     2212.05     1917.10     40.17 o
   0   1   2       89.59       94.75      1.54 o
   1   1   2     2215.09     1935.06     32.13 o
   2   1   2      663.64      589.40      8.78 o
   3   1   2      281.19      309.20      5.09 o
   4   1   2      913.85      923.60     12.74 o
   5   1   2      141.99      149.75      3.10 o
   6   1   2      537.76      542.32     11.59 o
   7   1   2       14.74       17.62      3.24 o
   8   1   2       11.99       14.39      2.82 o
   9   1   2        3.22        0.29      3.12 o
  -9   2   2       19.41       18.97      3.66 o
  -8   2   2      122.78      112.42      5.60 o
  -7   2   2       19.82       15.04      2.24 o
  -6   2   2      140.37      138.66      4.40 o
  -5   2   2      193.83      196.10      3.76 o
  -4   2   2      156.63      176.49      3.10 o
  -3   2   2     1331.72     1317.71     18.67 o
  -2   2   2     1657.63     1609.91     27.61 o
  -1   2   2     2654.94     2264.42     56.36 o
   0   2   2     1092.66      966.39     10.49 o
   1   2   2     2653.65     2317.98     31.10 o
   2   2   2     1657.66     1609.16     22.36 o
   3   2   2     1331.79     1291.55     17.39 o
   4   2   2      156.81      175.28      3.27 o
   5   2   2      193.81      198.96      5.32 o
   6   2   2      140.52      145.72      8.89 o
   7   2   2       19.75       19.76      3.15 o
   8   2   2      122.84      120.16      5.21 o
   9   2   2       19.36       19.48      3.05 o
  -9   3   2       12.77       18.44      3.55 o
  -8   3   2       14.89        7.76      2.63 o
  -7   3   2       56.39       52.87      2.58 o
  -6   3   2       12.27       11.30      1.34 o
  -5   3   2       71.89       62.07      1.85 o
  -4   3   2       24.35       28.47      1.83 o
  -3   3   2      372.69      382.49      5.71 o
  -2   3   2      206.73      222.19      7.15 o
  -1   3   2     1602.03     1460.23     19.83 o
   0   3   2      146.25      138.30      1.68 o
   1   3   2     1602.74     1449.61     18.23 o
   2   3   2      206.59      223.42      5.09 o
   3   3   2      372.99      382.51      5.85 o
   4   3   2       24.27       28.55      1.84 o
   5   3   2       71.60       64.84      1.93 o
   6   3   2       12.25       14.79      2.86 o
   7   3   2       56.54       49.54      2.70 o
   8   3   2       14.93       15.35      5.95 o
   9   3   2       12.84       15.17      5.11 o
  -9   4   2        5.53        4.37      4.32 o
  -8   4   2        4.78        9.79      2.71 o
  -7   4   2        5.44        2.84      1.92 o
  -6   4   2       88.48       88.60      5.12 o
  -5   4   2      106.95       99.10      2.94 o
  -4   4   2      369.80      388.96      5.67 o
  -3   4   2        3.72        1.08      0.37 o
  -2   4   2      460.48      472.70     11.77 o
  -1   4   2      215.39      194.39      2.25 o
   0   4   2      145.21      160.32      2.33 o
   1   4   2      215.63      196.54      2.46 o
   2   4   2      460.07      479.24      8.06 o
   3   4   2        3.82        3.13      0.92 o
   4   4   2      369.45      394.26     12.14 o
   5   4   2      107.15      105.40      2.89 o
   6   4   2       88.54       92.04     10.75 o
   7   4   2        5.45        2.04      1.95 o
   8   4   2        4.79        2.63      2.53 o
   9   4   2        5.50       10.52      3.46 o
  -9   5   2        1.23       -1.25      4.23 o
  -8   5   2        9.12        2.11      3.53 o
  -7   5   2       11.00        4.89      2.72 o
  -6   5   2       26.39       23.86      1.32 o
  -5   5   2      126.98      129.74      2.71 o
  -4   5   2       21.53       23.29      1.22 o
  -3   5   2     1389.57     1456.91     18.27 o
  -2   5   2      929.99      963.18     22.29 o
  -1   5   2      358.54      392.48      4.44 o
   0   5   2      224.39      247.57      2.84 o
   1   5   2      358.35      396.99      4.81 o
   2   5   2      929.27      967.20     11.58 o
   3   5   2     1389.39     1438.18     19.17 o
   4   5   2       21.51       26.35      1.33 o
   5   5   2      126.92      128.19      3.62 o
   6   5   2       26.29       22.14      3.00 o
   7   5   2       10.95       11.60      2.76 o
   8   5   2        9.12       11.82      2.97 o
   9   5   2        1.23        2.64      4.21 o
  -8   6   2       10.17       17.74      3.54 o
  -7   6   2        4.85        5.95      2.24 o
  -6   6   2      128.45      130.58      4.72 o
  -5   6   2       24.20       28.17      1.33 o
  -4   6   2      111.91      105.65      2.15 o
  -3   6   2      123.76      122.79      2.24 o
  -2   6   2      292.25      308.24      4.56 o
  -1   6   2      239.22      246.96      4.38 o
   0   6   2      129.42      111.12      1.54 o
   1   6   2      239.28      248.54      3.07 o
   2   6   2      292.54      299.81      5.21 o
   3   6   2      123.56      116.69      2.49 o
   4   6   2      111.55      108.83      2.94 o
   5   6   2       24.11       31.56      2.22 o
   6   6   2      128.30      133.06      5.33 o
   7   6   2        4.84        2.41      3.25 o
   8   6   2       10.15       10.48      4.23 o
  -8   7   2        3.07       11.10      3.81 o
  -7   7   2       13.00       15.58      3.04 o
  -6   7   2        9.78        6.86      2.43 o
  -5   7   2       13.74       17.34      2.36 o
  -4   7   2       63.26       58.32      2.35 o
  -3   7   2       10.69       10.31      0.86 o
  -2   7   2       87.75       92.69      1.67 o
  -1   7   2      345.18      353.54      4.34 o
   0   7   2       62.57       57.85      1.84 o
   1   7   2      345.35      356.08      4.86 o
   2   7   2       87.62       91.00      1.80 o
   3   7   2       10.69        9.26      1.55 o
   4   7   2       63.26       58.71      3.16 o
   5   7   2       13.71       14.58      1.63 o
   6   7   2        9.78       11.67      2.00 o
   7   7   2       12.90       14.01      3.22 o
   8   7   2        3.08        8.02      2.76 o
  -8   8   2       19.70       15.93      9.12 o
  -7   8   2       11.29       10.85      3.74 o
  -6   8   2       11.12        9.56      3.15 o
  -5   8   2      120.61      114.83      9.79 o
  -4   8   2       14.15       12.55      2.47 o
  -3   8   2      243.97      254.14      8.26 o
  -2   8   2       25.15       24.21      0.99 o
  -1   8   2      326.72      324.56      4.81 o
   0   8   2      347.56      324.07      3.88 o
   1   8   2      327.03      326.21      4.34 o
   2   8   2       25.03       25.99      2.09 o
   3   8   2      244.18      244.10      4.61 o
   4   8   2       14.14       16.28      1.34 o
   5   8   2      120.58      122.90      4.81 o
   6   8   2       11.15        6.91      3.04 o
   7   8   2       11.32       15.31      3.11 o
   8   8   2       19.75       22.14      3.96 o
  -7   9   2        3.84       10.32      7.85 o
  -6   9   2       26.69       29.66      3.46 o
  -5   9   2       54.75       53.68      5.32 o
  -4   9   2      146.57      152.08      8.87 o
  -3   9   2      246.57      237.97      4.02 o
  -2   9   2      179.76      182.94      2.92 o
  -1   9   2       65.46       61.07      1.35 o
   0   9   2       11.87       16.66      0.75 o
   1   9   2       65.42       60.51      1.80 o
   2   9   2      179.99      182.76      4.09 o
   3   9   2      246.67      230.62      8.02 o
   4   9   2      146.68      146.78      5.84 o
   5   9   2       54.68       51.90      3.49 o
   6   9   2       26.66       25.89      3.88 o
   7   9   2        3.83        2.19      3.10 o
  -7  10   2        8.33       12.81      3.52 o
  -6  10   2       24.22       27.36      3.57 o
  -5  10   2       14.42       12.52      2.86 o
  -4  10   2       22.84       22.58      2.32 o
  -3  10   2        1.53        2.67      1.27 o
  -2  10   2       99.14      104.29      4.34 o
  -1  10   2       61.22       57.40      1.63 o
   0  10   2      109.71      112.90      3.24 o
   1  10   2       61.22       54.33      1.29 o
   2  10   2       99.15      104.57      2.72 o
   3  10   2        1.52        3.17      2.05 o
   4  10   2       22.87       26.90      4.47 o
   5  10   2       14.40       13.01      4.95 o
   6  10   2       24.29       23.07      3.21 o
   7  10   2        8.32       -2.45      4.89 o
  -6  11   2       29.89       26.52      4.07 o
  -5  11   2       14.22       10.90      4.01 o
  -4  11   2       42.45       38.43      3.46 o
  -3  11   2       14.50       14.94      4.91 o
  -2  11   2      151.04      152.67      4.78 o
  -1  11   2       97.56       95.57      2.76 o
   0  11   2        0.00       -0.53      1.97 o
   1  11   2       97.38       96.98      2.06 o
   2  11   2      151.21      143.72      4.20 o
   3  11   2       14.46       14.07      2.18 o
   4  11   2       42.54       43.81      8.46 o
   5  11   2       14.24       22.76      4.54 o
   6  11   2       29.87       32.02      4.79 o
  -6  12   2        8.05        5.56      2.84 o
  -5  12   2       51.23       76.37      5.11 o
  -4  12   2        4.82        9.10      2.87 o
  -3  12   2       23.46       28.96      9.30 o
  -2  12   2       15.15       13.53      2.93 o
  -1  12   2        6.69        7.20      2.72 o
   0  12   2       68.14       65.34      2.35 o
   1  12   2        6.71        5.60      1.50 o
   2  12   2       15.14       13.40      3.84 o
   3  12   2       23.38       26.61      5.55 o
   4  12   2        4.86        6.68      3.59 o
   5  12   2       51.15       59.61     10.75 o
   6  12   2        8.08       10.32      4.85 o
  -5  13   2       21.26       22.63      3.46 o
  -4  13   2        2.26        0.01      3.75 o
  -3  13   2       11.76       16.19      3.42 o
  -2  13   2        0.84       -1.78      1.78 o
  -1  13   2        0.90        0.53      1.88 o
   0  13   2        5.09        6.07      1.91 o
   1  13   2        0.90       -0.13      1.66 o
   2  13   2        0.86        0.15      3.11 o
   3  13   2       11.74       13.31      2.57 o
   4  13   2        2.25       -1.05      4.59 o
   5  13   2       21.28       31.26     13.17 o
  -3  14   2        5.60        5.31      2.07 o
  -2  14   2        1.37       -0.25      1.71 o
  -1  14   2       22.10       31.12      3.63 o
   0  14   2       16.73       25.46      3.44 o
   1  14   2       22.08       22.60      2.84 o
   2  14   2        1.37        1.92      2.25 o
   3  14   2        5.61        5.93      2.64 o
  -2  15   2       12.87       20.70      5.66 o
  -1  15   2       23.78       32.81      4.31 o
   0  15   2       32.42       37.87      5.01 o
   1  15   2       23.80       31.60      4.77 o
   2  15   2       12.83        8.61      3.38 o
   1   0   3      270.74      234.52      4.67 o
   2   0   3      546.06      531.02      8.05 o
   3   0   3      206.56      195.38      3.49 o
   4   0   3      394.22      438.30      6.56 o
   5   0   3       14.45       17.62      1.44 o
   6   0   3        0.00        0.87      1.14 o
   7   0   3        0.29        1.91      1.91 o
   8   0   3       10.61       13.19      2.77 o
   9   0   3       12.68        9.42      5.64 o
  -9   1   3        7.64        1.43      5.01 o
  -8   1   3       17.96       25.95      2.91 o
  -7   1   3       70.63       73.95      3.73 o
  -6   1   3       63.93       65.10      2.39 o
  -5   1   3       58.46       53.16      2.23 o
  -4   1   3       85.84       91.72      2.19 o
  -3   1   3      120.59      108.85      3.24 o
  -2   1   3       43.33       42.89      1.07 o
  -1   1   3      939.02      849.47     15.03 o
   0   1   3     3754.10     3243.53     74.59 o
   1   1   3      938.68      840.13     13.10 o
   2   1   3       43.38       42.42      1.10 o
   3   1   3      120.53      108.50      2.26 o
   4   1   3       86.08       88.14      2.84 o
   5   1   3       58.56       53.36      1.70 o
   6   1   3       63.88       60.21      4.78 o
   7   1   3       70.55       69.84      8.54 o
   8   1   3       17.95       26.31      5.80 o
   9   1   3        7.62        9.70      3.29 o
  -9   2   3       23.95       32.91      3.58 o
  -8   2   3       55.01       50.59      3.26 o
  -7   2   3       41.32       35.72      2.02 o
  -6   2   3      151.21      144.84      3.60 o
  -5   2   3       72.97       76.82      2.27 o
  -4   2   3       45.88       43.12      1.33 o
  -3   2   3      397.33      404.99      6.44 o
  -2   2   3      202.29      179.77      4.94 o
  -1   2   3     1094.27     1031.65     12.53 o
   0   2   3      146.18      122.79      2.30 o
   1   2   3     1095.83     1015.93     15.48 o
   2   2   3      202.60      181.51      2.77 o
   3   2   3      396.98      404.23     13.45 o
   4   2   3       45.91       48.84      2.98 o
   5   2   3       73.20       69.10      2.16 o
   6   2   3      151.30      152.21      6.23 o
   7   2   3       41.18       35.32      4.34 o
   8   2   3       54.99       54.66      3.62 o
   9   2   3       23.92       26.34      3.52 o
  -9   3   3        5.33        7.37      3.38 o
  -8   3   3        4.71        9.15      2.06 o
  -7   3   3       29.71       29.49      2.14 o
  -6   3   3       38.00       35.59      1.55 o
  -5   3   3        6.64        7.13      0.85 o
  -4   3   3      282.61      291.97      5.41 o
  -3   3   3      466.09      545.18     11.28 o
  -2   3   3      135.07      139.40      2.60 o
  -1   3   3      982.41      945.11      9.80 o
   0   3   3      451.70      473.87      5.55 o
   1   3   3      982.65      939.43     12.25 o
   2   3   3      134.88      144.67      2.32 o
   3   3   3      467.07      544.54      7.95 o
   4   3   3      282.99      280.17      4.70 o
   5   3   3        6.60        6.92      1.20 o
   6   3   3       38.02       36.82      3.52 o
   7   3   3       29.69       39.56      5.54 o
   8   3   3        4.76        4.32      2.29 o
   9   3   3        5.31       -1.12      3.20 o
  -9   4   3       15.93       20.01      5.16 o
  -8   4   3        8.93        4.90      2.59 o
  -7   4   3       17.11       10.02      1.71 o
  -6   4   3       27.13       22.21      1.36 o
  -5   4   3       92.36      101.56      3.42 o
  -4   4   3       54.84       58.93      1.74 o
  -3   4   3      652.77      678.84      8.17 o
  -2   4   3      285.44      292.61      4.29 o
  -1   4   3     2118.16     2081.50     21.94 o
   0   4   3      145.12      154.32      1.94 o
   1   4   3     2116.81     2070.64     34.07 o
   2   4   3      286.31      282.03      4.65 o
   3   4   3      652.87      681.82     13.21 o
   4   4   3       55.07       56.14      3.38 o
   5   4   3       92.20      100.90      4.33 o
   6   4   3       27.19       22.28      5.08 o
   7   4   3       17.03       11.54      3.83 o
   8   4   3        8.96        7.02      4.33 o
   9   4   3       15.95       14.33      3.32 o
  -9   5   3        5.25       16.31      6.53 o
  -8   5   3       71.27       88.37      6.24 o
  -7   5   3       97.60       90.37      4.62 o
  -6   5   3       52.94       49.19      1.85 o
  -5   5   3      131.68      124.37      2.53 o
  -4   5   3      137.24      147.52      2.48 o
  -3   5   3       72.31       71.67      1.92 o
  -2   5   3      376.45      396.00      7.59 o
  -1   5   3      378.20      386.68      4.47 o
   0   5   3     1920.45     1970.59     21.61 o
   1   5   3      378.23      386.42      5.20 o
   2   5   3      376.60      392.42      6.43 o
   3   5   3       72.32       72.72      3.02 o
   4   5   3      137.31      146.49      3.33 o
   5   5   3      131.66      123.69      3.52 o
   6   5   3       52.99       51.79      3.61 o
   7   5   3       97.61       95.24      4.41 o
   8   5   3       71.31       70.33      4.41 o
   9   5   3        5.23       12.81      4.06 o
  -8   6   3        8.20        8.53      3.57 o
  -7   6   3        3.83        5.86      2.48 o
  -6   6   3       21.65       15.40      1.10 o
  -5   6   3      149.51      135.83      2.93 o
  -4   6   3       61.17       58.04      1.23 o
  -3   6   3      700.60      728.14     13.42 o
  -2   6   3      496.67      486.41      8.81 o
  -1   6   3      472.96      497.87      5.60 o
   0   6   3       17.57       25.25      0.66 o
   1   6   3      472.85      490.68      6.08 o
   2   6   3      496.26      485.05      6.64 o
   3   6   3      700.56      723.88     12.56 o
   4   6   3       61.24       57.04      2.23 o
   5   6   3      149.70      143.66      7.44 o
   6   6   3       21.75       17.05      2.05 o
   7   6   3        3.81        6.47      2.03 o
   8   6   3        8.17        9.46      3.93 o
  -8   7   3        0.11       -0.36      4.05 o
  -7   7   3       17.34        6.66      3.13 o
  -6   7   3        1.25        1.49      3.38 o
  -5   7   3       51.11       54.07      4.29 o
  -4   7   3       56.22       54.00      2.42 o
  -3   7   3       91.30       86.17      2.62 o
  -2   7   3      108.08      113.39      1.86 o
  -1   7   3       32.46       33.72      2.15 o
   0   7   3        4.53        5.03      0.77 o
   1   7   3       32.52       35.60      3.28 o
   2   7   3      108.22      112.54      3.75 o
   3   7   3       91.28       88.25      3.15 o
   4   7   3       56.27       53.66      2.82 o
   5   7   3       50.96       58.75      2.84 o
   6   7   3        1.25        0.41      1.59 o
   7   7   3       17.30       13.51      3.08 o
   8   7   3        0.10       -1.33      2.62 o
  -8   8   3        0.42        0.07      4.24 o
  -7   8   3        1.97        0.72      3.49 o
  -6   8   3       19.57       20.49      7.13 o
  -5   8   3       14.88       17.42      1.76 o
  -4   8   3      190.80      184.69      5.02 o
  -3   8   3      132.71      139.58      2.98 o
  -2   8   3      115.71      116.88      2.33 o
  -1   8   3        9.15        9.94      0.78 o
   0   8   3        6.22        6.55      0.57 o
   1   8   3        9.24        9.00      1.27 o
   2   8   3      115.65      113.53      7.52 o
   3   8   3      132.76      132.57      3.92 o
   4   8   3      190.73      181.50      5.00 o
   5   8   3       14.88       12.70      1.59 o
   6   8   3       19.58       23.55      3.37 o
   7   8   3        1.96        4.77      2.85 o
   8   8   3        0.42        4.16      4.25 o
  -7   9   3        4.19       12.94      3.93 o
  -6   9   3        8.44        8.01      2.53 o
  -5   9   3        1.45        3.83      2.50 o
  -4   9   3       12.84       10.98      1.20 o
  -3   9   3       50.94       49.46      3.26 o
  -2   9   3      143.33      137.69      5.14 o
  -1   9   3       16.46       14.53      2.05 o
   0   9   3      189.58      194.25      2.86 o
   1   9   3       16.42       15.12      1.12 o
   2   9   3      143.16      136.54      2.99 o
   3   9   3       50.98       48.15      3.35 o
   4   9   3       12.86       10.66      2.30 o
   5   9   3        1.45       -2.78      3.75 o
   6   9   3        8.48        1.97      6.34 o
   7   9   3        4.19        7.17      3.33 o
  -7  10   3        3.43       -0.87      3.23 o
  -6  10   3        5.60        2.51      2.64 o
  -5  10   3        5.43        2.16      2.59 o
  -4  10   3       50.70       61.30      6.80 o
  -3  10   3       32.45       32.30      1.39 o
  -2  10   3       24.02       23.03      1.40 o
  -1  10   3      118.55      122.32      2.55 o
   0  10   3        0.17        1.05      0.73 o
   1  10   3      118.45      121.59      2.14 o
   2  10   3       24.14       22.67      2.53 o
   3  10   3       32.38       28.75      3.45 o
   4  10   3       50.66       50.05      4.25 o
   5  10   3        5.44       -3.63      3.63 o
   6  10   3        5.62        4.15      4.17 o
   7  10   3        3.44        2.87      3.70 o
  -6  11   3       16.78       14.21      3.94 o
  -5  11   3       24.38       28.36      3.11 o
  -4  11   3       12.82        7.89      2.69 o
  -3  11   3       36.67       36.71      4.45 o
  -2  11   3        8.60        9.79      1.05 o
  -1  11   3       18.08       15.40      3.23 o
   0  11   3       53.47       52.88      1.73 o
   1  11   3       18.13       14.85      1.24 o
   2  11   3        8.60       10.82      1.83 o
   3  11   3       36.69       38.51      3.00 o
   4  11   3       12.83       14.39      3.28 o
   5  11   3       24.39       23.51      4.36 o
   6  11   3       16.74       18.41      5.92 o
  -5  12   3        0.61        3.09      3.32 o
  -4  12   3       10.30       15.07      2.72 o
  -3  12   3        4.02        4.70      1.84 o
  -2  12   3       10.75       12.08      1.79 o
  -1  12   3       31.15       28.81      1.73 o
   0  12   3        3.07        4.49      1.01 o
   1  12   3       31.26       32.99      2.18 o
   2  12   3       10.77       11.86      4.53 o
   3  12   3        4.01        5.08      2.53 o
   4  12   3       10.31       11.22      3.83 o
   5  12   3        0.62       -3.88      3.88 o
  -5  13   3        6.53        9.51      3.82 o
  -4  13   3        3.74       10.15      6.83 o
  -3  13   3        3.06        4.18      4.57 o
  -2  13   3        8.46        5.74      1.92 o
  -1  13   3       14.08       20.68      4.87 o
   0  13   3        1.13        2.90      2.66 o
   1  13   3       14.03       19.74      2.37 o
   2  13   3        8.49        2.82      2.10 o
   3  13   3        3.04       -0.42      3.40 o
   4  13   3        3.74        7.18      3.78 o
   5  13   3        6.56       11.69      4.41 o
  -3  14   3       33.57       36.60      5.38 o
  -2  14   3        1.13        0.71      2.05 o
  -1  14   3       37.85       37.66      6.93 o
   0  14   3        8.94       10.86      3.16 o
   1  14   3       37.87       32.04      5.20 o
   2  14   3        1.13        8.16      2.44 o
   3  14   3       33.58       36.81      6.08 o
  -1  15   3        2.56        5.14      4.95 o
   0  15   3        4.80        2.30      3.16 o
   1  15   3        2.56       13.64      3.72 o
   0   0   4        1.32        1.02      1.81 o
   1   0   4      180.04      167.50      3.59 o
   2   0   4        0.65        0.73      0.55 o
   3   0   4        0.00        1.74      0.87 o
   4   0   4       11.62       16.65      1.43 o
   5   0   4      145.86      142.27      4.59 o
   6   0   4       51.61       55.50      3.01 o
   7   0   4        4.95        3.30      3.83 o
   8   0   4       10.67       10.46      2.18 o
   9   0   4       18.47       22.85      4.39 o
  -9   1   4       19.40       20.62      4.02 o
  -8   1   4        7.50       10.05      2.64 o
  -7   1   4       26.27       25.43      2.29 o
  -6   1   4       56.06       57.55      3.68 o
  -5   1   4       53.99       47.34      1.64 o
  -4   1   4       63.64       60.83      2.88 o
  -3   1   4      147.70      152.10      3.31 o
  -2   1   4      489.23      493.39      9.12 o
  -1   1   4      268.07      277.60      9.01 o
   0   1   4      108.44      107.74      1.88 o
   1   1   4      267.14      272.21      4.82 o
   2   1   4      488.82      489.31      9.12 o
   3   1   4      147.85      146.88      2.90 o
   4   1   4       63.77       59.63      1.81 o
   5   1   4       53.99       47.86      1.85 o
   6   1   4       56.06       59.11      2.59 o
   7   1   4       26.18       27.50      2.23 o
   8   1   4        7.50        6.63      2.61 o
   9   1   4       19.35       19.69      6.41 o
  -9   2   4        4.76       11.01      4.50 o
  -8   2   4        1.48        3.03      2.12 o
  -7   2   4       48.01       52.75      2.35 o
  -6   2   4       19.98       13.11      1.14 o
  -5   2   4      137.27      136.71      3.09 o
  -4   2   4      174.54      171.98      3.85 o
  -3   2   4      127.29      130.11      2.24 o
  -2   2   4      419.94      429.68      7.32 o
  -1   2   4     2172.11     2042.24     27.83 o
   0   2   4     1204.05     1163.04     23.35 o
   1   2   4     2170.82     2020.89     30.01 o
   2   2   4      420.05      426.11      9.64 o
   3   2   4      127.13      129.73      2.69 o
   4   2   4      174.46      156.78      3.32 o
   5   2   4      136.87      135.40      3.03 o
   6   2   4       20.02       19.44      1.85 o
   7   2   4       47.96       56.77      3.08 o
   8   2   4        1.49        6.15      4.82 o
   9   2   4        4.75        1.25      2.92 o
  -9   3   4        4.00        9.71      3.63 o
  -8   3   4       21.12       24.17      2.53 o
  -7   3   4       16.58       15.34      1.51 o
  -6   3   4      112.53      106.36      2.88 o
  -5   3   4       98.42      105.59      2.98 o
  -4   3   4      360.15      359.51      7.26 o
  -3   3   4      334.12      323.40      5.72 o
  -2   3   4      128.16      120.10      2.94 o
  -1   3   4      413.15      412.64      5.72 o
   0   3   4     2552.21     2439.86     30.31 o
   1   3   4      413.42      401.16      6.27 o
   2   3   4      128.20      119.28      2.46 o
   3   3   4      333.72      312.84      5.03 o
   4   3   4      360.23      357.15      6.04 o
   5   3   4       98.40      104.61      2.80 o
   6   3   4      112.65      109.56      7.22 o
   7   3   4       16.45       17.56      3.72 o
   8   3   4       21.14       29.79      4.37 o
   9   3   4        4.03        3.68      6.71 o
  -9   4   4       17.65       15.68      5.39 o
  -8   4   4        2.98        3.91      2.78 o
  -7   4   4       28.64       27.72      3.88 o
  -6   4   4       61.31       51.39      1.90 o
  -5   4   4       98.04      110.58      3.07 o
  -4   4   4       37.01       38.71      1.27 o
  -3   4   4      662.80      718.24     18.28 o
  -2   4   4      784.88      834.03     12.72 o
  -1   4   4      844.91      851.82     10.01 o
   0   4   4      124.84      120.97      2.21 o
   1   4   4      844.30      846.81     10.64 o
   2   4   4      785.73      824.96     11.50 o
   3   4   4      662.24      699.60     10.14 o
   4   4   4       37.06       32.97      1.94 o
   5   4   4       98.15      106.32      3.07 o
   6   4   4       61.11       51.89      4.09 o
   7   4   4       28.69       34.37      3.37 o
   8   4   4        3.00        2.17      4.87 o
   9   4   4       17.64        9.61      3.57 o
  -8   5   4       13.57       15.37      3.97 o
  -7   5   4       12.48       15.62      2.67 o
  -6   5   4       17.27       14.78      2.28 o
  -5   5   4       43.55       45.06      1.44 o
  -4   5   4      352.81      380.64      5.71 o
  -3   5   4      170.86      153.17      5.82 o
  -2   5   4        4.84        6.51      0.58 o
  -1   5   4      716.30      712.01      8.25 o
   0   5   4      471.62      489.07      5.89 o
   1   5   4      716.39      715.45     11.81 o
   2   5   4        4.84        8.12      1.03 o
   3   5   4      170.77      159.50      3.28 o
   4   5   4      352.36      367.58      5.87 o
   5   5   4       43.55       43.07      2.05 o
   6   5   4       17.38       15.30      2.52 o
   7   5   4       12.50       13.59      4.83 o
   8   5   4       13.59       16.31      3.12 o
  -8   6   4       34.31       46.05      6.34 o
  -7   6   4       51.97       47.86      9.55 o
  -6   6   4        5.21        2.43      0.94 o
  -5   6   4       14.02       15.41      1.04 o
  -4   6   4       41.84       40.99      1.09 o
  -3   6   4      434.25      460.36      7.66 o
  -2   6   4      164.99      175.51      3.49 o
  -1   6   4      562.28      613.50      6.66 o
   0   6   4      796.28      804.35      8.18 o
   1   6   4      563.02      619.24      7.83 o
   2   6   4      164.67      173.30      2.76 o
   3   6   4      434.10      465.82      7.88 o
   4   6   4       41.93       42.78      2.91 o
   5   6   4       14.00       15.76      1.55 o
   6   6   4        5.21        4.47      1.57 o
   7   6   4       51.94       50.33      3.51 o
   8   6   4       34.39       37.38      4.31 o
  -8   7   4        9.90       11.92      4.47 o
  -7   7   4        4.75        2.96      6.22 o
  -6   7   4       11.42       13.41      3.87 o
  -5   7   4       93.79       98.35      3.39 o
  -4   7   4      176.88      182.67      3.43 o
  -3   7   4       40.13       40.06      1.11 o
  -2   7   4       32.18       34.61      1.87 o
  -1   7   4       77.96       72.67      3.49 o
   0   7   4       21.17       24.41      1.34 o
   1   7   4       77.79       78.97      2.53 o
   2   7   4       31.96       33.72      1.27 o
   3   7   4       40.15       36.73      2.42 o
   4   7   4      176.86      177.17      5.07 o
   5   7   4       93.83       91.33      3.35 o
   6   7   4       11.39       12.79      2.52 o
   7   7   4        4.79        5.24      3.15 o
   8   7   4        9.91       12.47      3.92 o
  -8   8   4        1.62        4.59      4.40 o
  -7   8   4       10.92       17.41      4.71 o
  -6   8   4       24.09       19.51      3.84 o
  -5   8   4       31.53       31.51      3.16 o
  -4   8   4       21.19       22.99      1.35 o
  -3   8   4      254.48      245.02      4.88 o
  -2   8   4       63.10       60.67      1.40 o
  -1   8   4       49.59       48.14      1.17 o
   0   8   4      155.41      143.52      3.12 o
   1   8   4       49.62       48.04      1.26 o
   2   8   4       63.22       58.39      1.58 o
   3   8   4      254.56      239.70      4.90 o
   4   8   4       21.22       19.01      1.74 o
   5   8   4       31.61       28.61      3.74 o
   6   8   4       24.11       22.58      3.54 o
   7   8   4       10.93       14.99      4.05 o
   8   8   4        1.62        6.90      4.38 o
  -7   9   4        5.00        5.10      3.03 o
  -6   9   4        8.06       14.26      3.22 o
  -5   9   4       19.55       21.88      2.83 o
  -4   9   4        2.99        1.65      0.98 o
  -3   9   4        9.01        7.21      2.20 o
  -2   9   4       66.57       66.58      3.70 o
  -1   9   4      232.63      249.51      5.83 o
   0   9   4       50.34       50.29      1.37 o
   1   9   4      232.45      238.39      3.73 o
   2   9   4       66.51       68.41      1.86 o
   3   9   4        9.04        7.08      1.21 o
   4   9   4        3.03        0.10      1.77 o
   5   9   4       19.64       14.86      4.95 o
   6   9   4        8.07        4.35      4.71 o
   7   9   4        5.00        2.75      3.69 o
  -7  10   4        9.75        3.37      5.04 o
  -6  10   4       13.57       14.05      3.40 o
  -5  10   4       13.96       31.50      4.17 o
  -4  10   4        7.16        6.80      2.06 o
  -3  10   4       33.33       30.46      1.35 o
  -2  10   4       97.31       97.10      3.89 o
  -1  10   4      118.41      118.72      4.90 o
   0  10   4      235.79      234.67      3.99 o
   1  10   4      118.53      117.65      2.27 o
   2  10   4       97.36       98.28      2.77 o
   3  10   4       33.30       37.26      2.65 o
   4  10   4        7.14       16.13      5.50 o
   5  10   4       13.90       15.88      4.35 o
   6  10   4       13.53       17.34      3.87 o
   7  10   4        9.79       13.17      6.77 o
  -6  11   4       15.96       19.14      3.22 o
  -5  11   4       10.89       15.58      3.44 o
  -4  11   4       30.98       31.16      4.69 o
  -3  11   4        5.29        5.68      1.64 o
  -2  11   4       27.18       26.53      2.30 o
  -1  11   4      122.35      121.50      2.81 o
   0  11   4        1.60        3.48      1.07 o
   1  11   4      122.22      122.24      3.80 o
   2  11   4       27.22       26.60      2.29 o
   3  11   4        5.25        9.62      3.13 o
   4  11   4       31.03       40.32      4.18 o
   5  11   4       10.89       10.11      3.78 o
   6  11   4       16.01       23.32      4.87 o
  -5  12   4       24.36       22.86      3.78 o
  -4  12   4       18.65       20.30      3.06 o
  -3  12   4       40.05       47.58      7.53 o
  -2  12   4        2.82        2.57      2.91 o
  -1  12   4        5.94        9.29      2.54 o
   0  12   4        3.67        5.91      1.13 o
   1  12   4        5.95        1.64      3.72 o
   2  12   4        2.82        2.47      1.61 o
   3  12   4       40.06       42.07     10.09 o
   4  12   4       18.69       17.96      4.02 o
   5  12   4       24.24       32.03      4.39 o
  -4  13   4        6.79        4.79      5.05 o
  -3  13   4       22.97       26.31      4.17 o
  -2  13   4       17.53       17.89      2.21 o
  -1  13   4        6.78        6.40      3.42 o
   0  13   4       15.31       16.29      2.27 o
   1  13   4        6.77        3.61      4.58 o
   2  13   4       17.57       20.24      5.14 o
   3  13   4       23.01       22.72      3.89 o
   4  13   4        6.80       15.55      4.83 o
  -3  14   4        0.93        1.94      2.28 o
  -2  14   4       11.81       10.74      2.88 o
  -1  14   4       19.35       18.70      2.57 o
   0  14   4       51.83       51.21      6.47 o
   1  14   4       19.35       11.64      2.84 o
   2  14   4       11.83       13.98      4.28 o
   3  14   4        0.91        7.99      6.47 o
  -1  15   4       49.62       53.67      5.32 o
   0  15   4        1.62        8.49      7.55 o
   1  15   4       49.62       58.16      6.28 o
   1   0   5      227.76      221.86      4.70 o
   2   0   5      474.62      449.91      8.59 o
   3   0   5       34.65       37.90      1.91 o
   4   0   5      361.45      352.60      6.11 o
   5   0   5       19.80       15.39      1.22 o
   6   0   5       12.53       12.65      1.78 o
   7   0   5       53.18       55.12      2.69 o
   8   0   5        0.78       -0.06      1.93 o
   9   0   5        1.22        0.02      6.47 o
  -9   1   5       20.43       30.22      5.74 o
  -8   1   5        5.66        5.42      1.73 o
  -7   1   5       42.07       43.50      4.01 o
  -6   1   5        2.19        2.10      1.47 o
  -5   1   5       39.95       33.59      1.46 o
  -4   1   5       38.04       40.84      1.32 o
  -3   1   5       59.57       58.80      2.55 o
  -2   1   5       89.89       98.49      3.07 o
  -1   1   5      602.17      625.67     13.31 o
   0   1   5        9.86        6.46      0.48 o
   1   1   5      602.17      648.26     11.93 o
   2   1   5       89.98       94.63      2.35 o
   3   1   5       59.66       57.94      1.61 o
   4   1   5       37.98       40.18      1.69 o
   5   1   5       40.00       31.93      1.58 o
   6   1   5        2.20       -0.25      2.28 o
   7   1   5       42.11       52.06      5.24 o
   8   1   5        5.66        8.11      2.03 o
   9   1   5       20.46       17.63      3.83 o
  -9   2   5       11.03       15.28      8.94 o
  -8   2   5        9.87        8.26      2.83 o
  -7   2   5       38.03       37.64      2.23 o
  -6   2   5       33.38       33.03      1.92 o
  -5   2   5      139.28      138.74      3.42 o
  -4   2   5       86.42       85.48      2.02 o
  -3   2   5      404.90      428.30      8.91 o
  -2   2   5       29.52       35.95      1.29 o
  -1   2   5       85.75       86.81      1.69 o
   0   2   5      148.82      138.24      2.17 o
   1   2   5       85.42       92.58      3.45 o
   2   2   5       29.51       36.92      1.24 o
   3   2   5      405.70      433.30      7.46 o
   4   2   5       86.43       79.01      2.12 o
   5   2   5      138.95      136.15      3.51 o
   6   2   5       33.41       35.56      2.22 o
   7   2   5       37.95       38.02      5.77 o
   8   2   5        9.88        5.28      2.16 o
   9   2   5       11.01        8.37      2.64 o
  -9   3   5       17.20       20.57      4.53 o
  -8   3   5        2.59       -0.26      2.84 o
  -7   3   5       73.57       69.61      4.05 o
  -6   3   5       20.56       19.69      1.62 o
  -5   3   5      293.64      282.18      7.19 o
  -4   3   5       49.41       46.55      1.31 o
  -3   3   5      280.19      285.09      6.52 o
  -2   3   5      172.16      194.01      3.54 o
  -1   3   5     1660.75     1670.69     20.25 o
   0   3   5     2113.14     2143.07     25.24 o
   1   3   5     1661.14     1674.97     27.31 o
   2   3   5      172.39      190.09      3.44 o
   3   3   5      279.35      280.39      4.85 o
   4   3   5       49.46       41.86      2.09 o
   5   3   5      293.72      281.99      6.85 o
   6   3   5       20.59       12.80      1.76 o
   7   3   5       73.63       75.09      4.21 o
   8   3   5        2.63        1.09      3.13 o
   9   3   5       17.21        8.02      3.12 o
  -8   4   5       48.47       40.90      3.50 o
  -7   4   5       42.99       40.87      3.10 o
  -6   4   5      148.78      148.83      5.97 o
  -5   4   5      232.69      235.41      5.16 o
  -4   4   5       33.49       31.35      1.56 o
  -3   4   5      443.04      496.98      9.10 o
  -2   4   5      403.24      386.63      5.43 o
  -1   4   5      129.49      128.47      1.95 o
   0   4   5      422.97      443.62      5.55 o
   1   4   5      130.06      127.46      2.20 o
   2   4   5      403.66      375.43      5.68 o
   3   4   5      443.23      486.37      7.90 o
   4   4   5       33.60       32.58      2.63 o
   5   4   5      232.65      221.05      5.10 o
   6   4   5      149.02      146.49      4.05 o
   7   4   5       42.91       40.89      2.64 o
   8   4   5       48.46       42.01      7.65 o
  -8   5   5        1.18        5.73      4.09 o
  -7   5   5      109.08      113.19      4.27 o
  -6   5   5       24.11       22.63      1.26 o
  -5   5   5      202.39      195.74      5.02 o
  -4   5   5       35.87       35.45      1.23 o
  -3   5   5       66.06       65.50      1.39 o
  -2   5   5       13.26       13.08      0.66 o
  -1   5   5       33.55       46.21      2.13 o
   0   5   5      118.57      116.11      1.95 o
   1   5   5       33.38       46.88      1.15 o
   2   5   5       13.31       10.54      0.96 o
   3   5   5       66.09       65.27      2.00 o
   4   5   5       35.78       33.12      2.76 o
   5   5   5      202.44      212.54      6.95 o
   6   5   5       24.09       23.60      3.15 o
   7   5   5      109.23      106.98      6.31 o
   8   5   5        1.17        3.38      2.41 o
  -8   6   5       28.25       26.21      4.80 o
  -7   6   5       28.99       28.69      3.73 o
  -6   6   5       42.92       37.54      2.48 o
  -5   6   5       75.05       78.61      2.02 o
  -4   6   5       29.80       26.51      2.70 o
  -3   6   5       83.77       94.70      2.79 o
  -2   6   5      341.61      347.85      4.92 o
  -1   6   5       42.00       39.51      1.13 o
   0   6   5        0.53        2.52      0.54 o
   1   6   5       42.06       38.80      2.11 o
   2   6   5      341.77      347.55      5.04 o
   3   6   5       83.63       93.95      2.53 o
   4   6   5       29.62       25.03      2.48 o
   5   6   5       75.16       77.18      4.08 o
   6   6   5       42.77       44.60      6.26 o
   7   6   5       29.00       34.99      2.67 o
   8   6   5       28.23       35.07      5.20 o
  -8   7   5       31.65       50.22      8.82 o
  -7   7   5        5.47        4.55      2.66 o
  -6   7   5        5.53        6.24      2.70 o
  -5   7   5       39.97       35.12      1.02 o
  -4   7   5       50.64       52.02      3.77 o
  -3   7   5       59.80       54.45      3.14 o
  -2   7   5      150.63      155.88      3.45 o
  -1   7   5      149.14      157.91      2.45 o
   0   7   5       52.21       56.75      1.27 o
   1   7   5      149.08      157.56      2.57 o
   2   7   5      150.22      154.44      3.82 o
   3   7   5       59.97       56.09      1.79 o
   4   7   5       50.64       49.06      2.43 o
   5   7   5       40.01       34.75      5.06 o
   6   7   5        5.53       11.52      2.64 o
   7   7   5        5.46        4.08      5.01 o
   8   7   5       31.65       42.03      5.00 o
  -7   8   5       17.29       14.80      5.56 o
  -6   8   5       11.25       12.57      3.73 o
  -5   8   5       46.69       44.71      2.02 o
  -4   8   5       32.91       25.33      1.28 o
  -3   8   5      220.73      219.27      3.88 o
  -2   8   5      172.26      167.30      3.13 o
  -1   8   5        6.88        5.60      0.69 o
   0   8   5      206.16      202.17      2.97 o
   1   8   5        6.85        5.77      0.67 o
   2   8   5      172.40      164.32      3.16 o
   3   8   5      220.83      235.10      6.84 o
   4   8   5       32.86       29.03      2.80 o
   5   8   5       46.72       45.35      3.06 o
   6   8   5       11.28       13.96      2.98 o
   7   8   5       17.32       15.71      6.53 o
  -7   9   5        6.85        0.41      3.60 o
  -6   9   5        1.83        3.64      2.90 o
  -5   9   5        9.05        7.13      2.22 o
  -4   9   5       56.83       54.55      1.83 o
  -3   9   5       31.27       29.83      1.91 o
  -2   9   5      116.70      113.62      2.79 o
  -1   9   5       38.54       41.07      1.59 o
   0   9   5        0.14        1.09      0.88 o
   1   9   5       38.48       42.03      1.27 o
   2   9   5      116.72      102.40      2.28 o
   3   9   5       31.32       27.44      1.79 o
   4   9   5       56.92       57.93      5.34 o
   5   9   5        9.05       13.58      2.97 o
   6   9   5        1.82       -2.90      4.59 o
   7   9   5        6.86       -1.93      5.44 o
  -6  10   5       49.94       45.33      4.44 o
  -5  10   5        6.44       11.67      2.87 o
  -4  10   5        6.91        4.31      2.50 o
  -3  10   5      101.39       98.05      6.52 o
  -2  10   5       96.46      100.43      3.02 o
  -1  10   5      107.36      102.75      2.56 o
   0  10   5      132.68      135.07      3.17 o
   1  10   5      107.40      103.75      4.21 o
   2  10   5       96.38       91.55      6.09 o
   3  10   5      101.43       99.89      6.30 o
   4  10   5        6.90        5.14      1.90 o
   5  10   5        6.42        9.95      3.69 o
   6  10   5       49.96       60.90      6.14 o
  -6  11   5        3.19       -0.47      3.87 o
  -5  11   5        2.01        5.37      3.13 o
  -4  11   5       15.11       18.32      4.49 o
  -3  11   5       12.26       12.61      2.00 o
  -2  11   5        7.14        6.51      1.40 o
  -1  11   5        8.88        6.29      3.09 o
   0  11   5      109.36      109.67      5.60 o
   1  11   5        8.89        9.71      1.66 o
   2  11   5        7.17        6.98      1.49 o
   3  11   5       12.18       14.42      2.97 o
   4  11   5       15.10       14.85      8.94 o
   5  11   5        2.00        3.25      3.86 o
   6  11   5        3.20        5.44      5.01 o
  -5  12   5        1.05        0.46      2.60 o
  -4  12   5       15.09       12.03      3.12 o
  -3  12   5        1.73        2.82      1.83 o
  -2  12   5        1.46        3.05      2.07 o
  -1  12   5       18.82       14.83      1.54 o
   0  12   5        0.49        1.23      1.19 o
   1  12   5       18.66       16.65      4.66 o
   2  12   5        1.46        2.57      2.54 o
   3  12   5        1.71       -0.07     10.63 o
   4  12   5       15.09       18.72      5.08 o
   5  12   5        1.05        2.36      4.01 o
  -4  13   5        1.92        0.93      2.37 o
  -3  13   5       21.77       17.87      3.36 o
  -2  13   5        5.77        4.36      3.82 o
  -1  13   5        4.86        5.84      1.88 o
   0  13   5        1.14       -0.29      2.18 o
   1  13   5        4.88        6.23      4.35 o
   2  13   5        5.77        5.46      1.94 o
   3  13   5       21.74       13.03      6.28 o
   4  13   5        1.92        5.71      3.93 o
  -3  14   5        2.43        6.92      2.87 o
  -2  14   5       16.50       15.20      3.81 o
  -1  14   5       12.40        9.78      2.65 o
   0  14   5       12.45       10.19      9.55 o
   1  14   5       12.44        6.10      2.52 o
   2  14   5       16.52       20.28      4.30 o
   3  14   5        2.44        4.34      3.14 o
   0   0   6     1655.33     1680.21     74.14 o
   1   0   6       67.01       59.33      1.64 o
   2   0   6        0.31        0.47      0.65 o
   3   0   6      548.22      544.49     10.65 o
   4   0   6        4.04        4.54      0.84 o
   5   0   6        4.67        4.53      0.98 o
   6   0   6        7.63       14.32      2.09 o
   7   0   6        7.64        6.51      1.55 o
   8   0   6        0.18        2.65      2.51 o
   9   0   6       36.74       42.04      6.34 o
  -9   1   6       11.47       12.77      4.92 o
  -8   1   6        6.30       12.90      2.59 o
  -7   1   6        7.00       12.79      1.61 o
  -6   1   6       17.71       13.37      1.24 o
  -5   1   6       12.51       12.41      1.09 o
  -4   1   6      107.74      102.95      2.47 o
  -3   1   6       44.81       43.03      1.51 o
  -2   1   6        0.86        1.69      1.10 o
  -1   1   6      341.05      338.19      8.27 o
   0   1   6     3994.49     3723.56    124.62 o
   1   1   6      340.15      341.86      7.00 o
   2   1   6        0.87        3.12      0.48 o
   3   1   6       44.75       45.61      1.62 o
   4   1   6      107.71      104.56      3.29 o
   5   1   6       12.41       11.31      1.24 o
   6   1   6       17.67       14.95      1.69 o
   7   1   6        6.92        3.09      1.67 o
   8   1   6        6.32        3.30      2.17 o
   9   1   6       11.50       15.47      4.44 o
  -9   2   6        1.52        0.15      4.59 o
  -8   2   6       33.23       31.90      3.30 o
  -7   2   6       19.01       19.18      5.97 o
  -6   2   6       99.58       96.39      2.70 o
  -5   2   6      101.87       96.07      2.55 o
  -4   2   6        4.03       10.26      1.16 o
  -3   2   6      385.69      375.55      8.26 o
  -2   2   6      960.57     1014.29     16.89 o
  -1   2   6      284.77      275.49      3.68 o
   0   2   6        2.75        3.83      0.63 o
   1   2   6      283.98      277.31      5.69 o
   2   2   6      960.95     1016.64     15.71 o
   3   2   6      385.05      379.58      5.89 o
   4   2   6        4.08        8.00      1.36 o
   5   2   6      101.70       94.82      2.79 o
   6   2   6       99.57       93.65      3.45 o
   7   2   6       19.03       19.93      2.10 o
   8   2   6       33.24       34.40      3.00 o
   9   2   6        1.53        7.40      5.14 o
  -8   3   6        7.28        8.03      2.93 o
  -7   3   6       24.69       18.71      3.70 o
  -6   3   6        9.64        6.73      1.01 o
  -5   3   6       65.08       65.30      2.28 o
  -4   3   6      203.59      193.60      3.70 o
  -3   3   6       43.65       42.72      1.73 o
  -2   3   6       53.98       47.55      3.96 o
  -1   3   6      358.93      369.37      4.75 o
   0   3   6     2658.13     2822.47     35.39 o
   1   3   6      359.06      373.49      5.64 o
   2   3   6       54.12       49.77      2.22 o
   3   3   6       43.85       37.49      1.39 o
   4   3   6      204.16      194.33      4.58 o
   5   3   6       65.24       63.95      3.28 o
   6   3   6        9.70       10.40      1.51 o
   7   3   6       24.55       18.03      2.01 o
   8   3   6        7.26       11.02      4.79 o
  -8   4   6       10.68       10.71      3.14 o
  -7   4   6       24.51       27.43      3.22 o
  -6   4   6      159.99      160.08      7.37 o
  -5   4   6       20.15       18.31      1.59 o
  -4   4   6      150.79      156.87      3.97 o
  -3   4   6      151.44      143.03      3.38 o
  -2   4   6      584.52      633.89      8.36 o
  -1   4   6      481.39      497.65      6.13 o
   0   4   6      165.40      186.00      3.04 o
   1   4   6      480.94      500.11      8.69 o
   2   4   6      585.72      625.81     11.38 o
   3   4   6      151.61      145.05      4.31 o
   4   4   6      150.74      143.16      3.44 o
   5   4   6       20.21       16.29      1.59 o
   6   4   6      160.17      157.33      4.40 o
   7   4   6       24.54       27.91      3.87 o
   8   4   6       10.75       20.21      3.53 o
  -8   5   6       22.63       24.54      4.89 o
  -7   5   6        0.24       -0.10      3.28 o
  -6   5   6        2.39        2.53      0.83 o
  -5   5   6        2.31       -0.71      1.33 o
  -4   5   6      184.71      171.55      4.37 o
  -3   5   6      101.94      101.59      3.45 o
  -2   5   6       26.56       21.78      0.91 o
  -1   5   6      123.60      130.69      2.12 o
   0   5   6      421.83      438.26      6.28 o
   1   5   6      123.72      131.94      2.17 o
   2   5   6       26.63       20.76      1.12 o
   3   5   6      102.18       99.45      2.26 o
   4   5   6      185.47      174.16      4.69 o
   5   5   6        2.29        2.44      2.40 o
   6   5   6        2.41        4.59      1.57 o
   7   5   6        0.24       -2.16      2.16 o
   8   5   6       22.57       22.48      4.96 o
  -8   6   6        4.80        3.89      6.04 o
  -7   6   6        1.83        2.36      3.75 o
  -6   6   6       68.62       60.88      3.42 o
  -5   6   6       29.05       26.96      1.41 o
  -4   6   6       12.46       11.81      2.19 o
  -3   6   6       54.33       48.77      2.23 o
  -2   6   6       67.27       65.38      1.63 o
  -1   6   6      360.53      359.87      4.55 o
   0   6   6       17.31       12.60      1.40 o
   1   6   6      361.01      355.49      7.04 o
   2   6   6       67.52       67.80      1.58 o
   3   6   6       54.33       51.03      1.92 o
   4   6   6       12.34       14.56      4.34 o
   5   6   6       29.02       26.25      2.18 o
   6   6   6       68.70       64.67      4.13 o
   7   6   6        1.82       -0.79      1.90 o
   8   6   6        4.75        4.77      4.29 o
  -8   7   6       27.02       25.73      5.51 o
  -7   7   6       18.09       28.99      4.73 o
  -6   7   6       12.05       12.16      3.41 o
  -5   7   6       16.69       16.88      0.78 o
  -4   7   6       51.72       49.71      2.54 o
  -3   7   6      289.09      296.81      4.76 o
  -2   7   6       40.15       36.18      2.15 o
  -1   7   6       16.42       16.20      1.38 o
   0   7   6       42.06       49.81      1.25 o
   1   7   6       16.29       16.81      1.08 o
   2   7   6       40.00       39.50      1.24 o
   3   7   6      289.09      293.77      6.68 o
   4   7   6       51.79       50.95      2.65 o
   5   7   6       16.67       17.12      3.15 o
   6   7   6       11.99        8.56      2.18 o
   7   7   6       18.00       16.36      3.16 o
   8   7   6       26.99       15.83      7.49 o
  -7   8   6       19.26       20.37      5.56 o
  -6   8   6        1.11       -2.63      2.63 o
  -5   8   6       20.81       17.53      1.73 o
  -4   8   6       36.57       29.14      1.52 o
  -3   8   6        9.42        9.83      1.57 o
  -2   8   6       20.58       17.43      0.94 o
  -1   8   6      174.18      177.91      3.20 o
   0   8   6      100.71      115.79      2.17 o
   1   8   6      174.28      176.71      4.13 o
   2   8   6       20.49       20.12      0.95 o
   3   8   6        9.40        8.35      2.48 o
   4   8   6       36.53       32.38      4.10 o
   5   8   6       20.81       21.47      2.45 o
   6   8   6        1.10       -0.67      1.93 o
   7   8   6       19.24       29.54      3.68 o
  -7   9   6        0.53       -0.70      5.87 o
  -6   9   6       15.23       17.81      4.00 o
  -5   9   6       11.18        8.80      2.62 o
  -4   9   6       87.36       84.83      3.52 o
  -3   9   6      117.11      112.04      3.94 o
  -2   9   6      107.35      101.62      2.06 o
  -1   9   6      132.42      131.95      3.59 o
   0   9   6      164.42      163.39      3.64 o
   1   9   6      132.50      124.73      2.98 o
   2   9   6      107.24      100.90      5.16 o
   3   9   6      117.07      111.24      3.37 o
   4   9   6       87.21       81.38      8.19 o
   5   9   6       11.21       10.43      2.14 o
   6   9   6       15.23       22.92      8.58 o
   7   9   6        0.53        0.12      6.16 o
  -6  10   6        5.35        2.37      2.71 o
  -5  10   6       30.47       27.02      3.69 o
  -4  10   6        9.08       10.56      2.97 o
  -3  10   6       23.68       21.48      1.86 o
  -2  10   6       27.96       32.60      1.35 o
  -1  10   6       92.55       82.91      3.42 o
   0  10   6        4.97        2.64      1.25 o
   1  10   6       92.41       82.58      3.09 o
   2  10   6       27.87       29.07      1.85 o
   3  10   6       23.64       21.58      1.68 o
   4  10   6        9.07       10.05      1.91 o
   5  10   6       30.54       31.71      3.50 o
   6  10   6        5.37        9.77      4.52 o
  -6  11   6        4.77       10.25      3.80 o
  -5  11   6       33.97       38.60      5.09 o
  -4  11   6        4.87        7.01      2.76 o
  -3  11   6        5.91        7.92      1.65 o
  -2  11   6        1.67        0.49      1.62 o
  -1  11   6       28.38       26.39      3.72 o
   0  11   6        0.35        2.60      3.89 o
   1  11   6       28.54       29.50      1.70 o
   2  11   6        1.67        1.08      3.85 o
   3  11   6        5.87        4.99      2.64 o
   4  11   6        4.89        5.56      3.19 o
   5  11   6       33.95       39.51      5.08 o
   6  11   6        4.78        8.90      4.70 o
  -5  12   6        5.76       -2.58      2.93 o
  -4  12   6        3.39        3.42      2.09 o
  -3  12   6       28.68       33.08      4.21 o
  -2  12   6       11.07       13.64      1.63 o
  -1  12   6       60.86       63.73      2.78 o
   0  12   6       32.24       29.04      2.05 o
   1  12   6       60.77       66.38      2.93 o
   2  12   6       11.06       12.15      2.35 o
   3  12   6       28.55       29.51      3.74 o
   4  12   6        3.40        9.40      3.39 o
   5  12   6        5.74       13.78      4.35 o
  -4  13   6        1.11        0.63      3.53 o
  -3  13   6        4.79        6.57      2.40 o
  -2  13   6       14.38       15.25      2.31 o
  -1  13   6       17.35       26.47      3.00 o
   0  13   6        7.29        6.04      2.34 o
   1  13   6       17.37       17.38      2.46 o
   2  13   6       14.37       16.08      2.60 o
   3  13   6        4.78        7.21      4.41 o
   4  13   6        1.10        6.73      3.99 o
  -2  14   6        4.51        7.46      3.06 o
  -1  14   6       14.98       20.91      3.16 o
   0  14   6        7.37        6.59      3.06 o
   1  14   6       14.98       11.59      2.67 o
   2  14   6        4.49        7.18      2.12 o
   1   0   7       26.39       40.36      1.45 o
   2   0   7      419.16      402.66      7.26 o
   3   0   7       54.39       52.01      2.65 o
   4   0   7       83.14       86.31      2.61 o
   5   0   7       19.11       17.41      2.62 o
   6   0   7        1.15        1.17      1.60 o
   7   0   7       14.72       15.73      2.87 o
   8   0   7        0.01        2.47      4.54 o
   9   0   7        6.21        8.51      3.70 o
  -8   1   7       46.05       48.97      4.28 o
  -7   1   7       60.95       68.25      5.58 o
  -6   1   7       31.27       33.60      4.24 o
  -5   1   7       12.33       11.50      1.70 o
  -4   1   7      212.30      223.73      6.65 o
  -3   1   7      114.71      128.68      3.20 o
  -2   1   7      774.55      817.49     13.57 o
  -1   1   7      146.77      169.68      2.87 o
   0   1   7     1495.67     1572.86     24.60 o
   1   1   7      146.23      166.87      3.35 o
   2   1   7      774.41      811.26     11.90 o
   3   1   7      114.73      128.75      3.51 o
   4   1   7      212.54      224.60      5.23 o
   5   1   7       12.30       10.25      1.40 o
   6   1   7       31.16       32.37      2.14 o
   7   1   7       61.02       69.95      4.01 o
   8   1   7       45.98       50.06      3.28 o
  -8   2   7        0.93        0.60      2.64 o
  -7   2   7       10.84        8.25      1.64 o
  -6   2   7       50.76       48.45      2.02 o
  -5   2   7       54.36       56.45      3.49 o
  -4   2   7       16.33       17.31      1.32 o
  -3   2   7       21.97       33.60      2.62 o
  -2   2   7      774.79      781.60     11.63 o
  -1   2   7     1020.82     1135.12     13.93 o
   0   2   7      351.02      413.07      6.12 o
   1   2   7     1021.25     1158.12     20.86 o
   2   2   7      775.28      761.29     12.26 o
   3   2   7       22.11       31.54      2.29 o
   4   2   7       16.32       14.58      1.24 o
   5   2   7       54.17       63.02      3.12 o
   6   2   7       50.75       54.44      2.84 o
   7   2   7       10.77        9.13      1.73 o
   8   2   7        0.92       -0.47      4.36 o
  -8   3   7        2.50        3.20      2.49 o
  -7   3   7        5.63        5.41      2.29 o
  -6   3   7        6.41        5.41      2.23 o
  -5   3   7       41.38       38.88      1.94 o
  -4   3   7       37.02       32.36      3.44 o
  -3   3   7       98.87       97.62      2.37 o
  -2   3   7       87.43       84.79      2.13 o
  -1   3   7      780.87      786.23      9.28 o
   0   3   7      112.55      133.07      2.40 o
   1   3   7      779.88      781.12     12.56 o
   2   3   7       87.61       88.12      2.75 o
   3   3   7       98.85      102.89      2.65 o
   4   3   7       36.99       38.16      2.42 o
   5   3   7       41.54       42.75      3.00 o
   6   3   7        6.38        4.37      1.78 o
   7   3   7        5.59        2.86      2.50 o
   8   3   7        2.51        6.25      2.16 o
  -8   4   7        6.55       10.69      3.71 o
  -7   4   7       29.79       30.43      2.94 o
  -6   4   7       36.20       32.11      5.89 o
  -5   4   7       49.66       44.37      2.20 o
  -4   4   7      125.50      120.35      7.66 o
  -3   4   7       86.11       87.67      2.36 o
  -2   4   7      141.25      135.82      2.53 o
  -1   4   7      381.08      415.28      5.41 o
   0   4   7        8.06       11.83      1.64 o
   1   4   7      381.59      413.05      5.90 o
   2   4   7      141.31      127.73      4.15 o
   3   4   7       86.24       79.87      2.01 o
   4   4   7      125.89      114.96      5.76 o
   5   4   7       49.51       47.25      2.43 o
   6   4   7       36.31       39.03      2.68 o
   7   4   7       29.91       37.20      4.30 o
   8   4   7        6.57        2.84      2.17 o
  -8   5   7       18.58       22.20      4.80 o
  -7   5   7        9.79        7.38      2.39 o
  -6   5   7        9.58       12.15      1.92 o
  -5   5   7       80.96       81.00      3.19 o
  -4   5   7       28.98       29.56      2.24 o
  -3   5   7       97.87      100.29      2.59 o
  -2   5   7      120.60      121.39      2.27 o
  -1   5   7      130.73      130.72      2.28 o
   0   5   7       35.14       39.77      1.22 o
   1   5   7      130.40      128.37      2.21 o
   2   5   7      121.02      115.07      5.22 o
   3   5   7       97.83       96.73      2.30 o
   4   5   7       28.97       29.04      3.15 o
   5   5   7       81.06       81.25      3.60 o
   6   5   7        9.50       10.82      2.24 o
   7   5   7        9.76       11.69      3.02 o
   8   5   7       18.61       17.06      3.05 o
  -8   6   7        4.37        3.97      7.01 o
  -7   6   7       16.01       13.16      4.13 o
  -6   6   7       44.16       37.77      2.38 o
  -5   6   7       51.03       44.08      1.90 o
  -4   6   7      118.23      124.29      7.02 o
  -3   6   7      107.59      106.01      2.52 o
  -2   6   7      129.64      123.82      2.36 o
  -1   6   7       69.74       71.72      1.54 o
   0   6   7       33.10       29.48      1.07 o
   1   6   7       69.63       73.83      1.64 o
   2   6   7      129.52      124.17      4.43 o
   3   6   7      107.50      111.92      3.01 o
   4   6   7      118.08      120.45      4.05 o
   5   6   7       50.88       43.69      4.91 o
   6   6   7       44.04       41.82      3.25 o
   7   6   7       16.03        9.11      2.94 o
   8   6   7        4.36        2.81      4.83 o
  -7   7   7       30.57       18.39      3.63 o
  -6   7   7        3.77        7.57      2.90 o
  -5   7   7       96.50       89.74      3.96 o
  -4   7   7       36.17       30.78      1.87 o
  -3   7   7       17.68       19.03      2.92 o
  -2   7   7       53.08       49.63      2.24 o
  -1   7   7       66.98       67.22      1.68 o
   0   7   7      171.81      166.80      2.66 o
   1   7   7       67.03       68.81      1.81 o
   2   7   7       53.20       47.57      2.77 o
   3   7   7       17.59       17.48      1.56 o
   4   7   7       36.09       29.28      2.11 o
   5   7   7       96.41       99.37      8.67 o
   6   7   7        3.78        4.42      5.17 o
   7   7   7       30.55       30.03      4.59 o
  -7   8   7       28.76       26.72      6.01 o
  -6   8   7       17.62       15.01      3.59 o
  -5   8   7       10.55       11.20      2.13 o
  -4   8   7       24.26       24.33      2.13 o
  -3   8   7      160.32      165.77      3.58 o
  -2   8   7      269.68      260.02      4.74 o
  -1   8   7       75.12       74.33      1.78 o
   0   8   7       93.64       80.94      3.21 o
   1   8   7       74.97       70.32      1.67 o
   2   8   7      269.30      265.73      4.80 o
   3   8   7      159.98      167.65      5.56 o
   4   8   7       24.28       26.00      3.13 o
   5   8   7       10.60       12.27      4.83 o
   6   8   7       17.62       15.44      2.50 o
   7   8   7       28.82       24.77      4.65 o
  -7   9   7       16.22        9.74      4.88 o
  -6   9   7        0.03       -1.04      2.88 o
  -5   9   7       12.10       10.95      2.30 o
  -4   9   7        5.46        0.45      2.33 o
  -3   9   7       15.67       11.92      1.78 o
  -2   9   7       88.19       88.26      2.05 o
  -1   9   7       25.19       25.58      1.43 o
   0   9   7      223.70      189.79      3.89 o
   1   9   7       25.17       23.00      1.15 o
   2   9   7       88.32       83.76      3.33 o
   3   9   7       15.69       15.51      1.47 o
   4   9   7        5.39        1.78      1.45 o
   5   9   7       12.06       12.40      3.38 o
   6   9   7        0.03       -0.44      2.58 o
   7   9   7       16.22       21.18      4.09 o
  -6  10   7       10.93        5.84      3.53 o
  -5  10   7        2.66        6.18      3.05 o
  -4  10   7        1.04        6.77      2.31 o
  -3  10   7       14.70       13.25      1.29 o
  -2  10   7       29.49       26.24      2.00 o
  -1  10   7       32.84       38.73      1.45 o
   0  10   7       25.36       22.11      1.51 o
   1  10   7       32.78       33.41      2.14 o
   2  10   7       29.41       27.00      1.09 o
   3  10   7       14.66       10.55      1.65 o
   4  10   7        1.06        2.22      1.59 o
   5  10   7        2.66        6.55      2.27 o
   6  10   7       10.92        9.86      3.69 o
  -5  11   7        0.44        5.65      2.88 o
  -4  11   7        5.18        5.14      2.69 o
  -3  11   7        0.51        0.86      1.79 o
  -2  11   7       66.73       62.53      2.07 o
  -1  11   7        7.59        9.84      1.95 o
   0  11   7      331.59      339.71      7.37 o
   1  11   7        7.61        8.79      1.09 o
   2  11   7       66.80       70.34      3.96 o
   3  11   7        0.51        1.29      2.78 o
   4  11   7        5.20        4.36      2.96 o
   5  11   7        0.45        1.45      4.39 o
  -5  12   7        8.74       -0.36      3.74 o
  -4  12   7        1.96        4.18      2.07 o
  -3  12   7       24.32       18.73      3.42 o
  -2  12   7        6.30        2.70      1.52 o
  -1  12   7       18.27       16.89      1.79 o
   0  12   7       35.71       43.64      6.16 o
   1  12   7       18.30       15.16      2.09 o
   2  12   7        6.31        9.76      2.14 o
   3  12   7       24.34       22.47      2.67 o
   4  12   7        1.97        6.39      2.92 o
   5  12   7        8.72        9.58      4.63 o
  -3  13   7        9.73        8.10      2.01 o
  -2  13   7       26.54       28.78      3.56 o
  -1  13   7        2.32        3.69      3.72 o
   0  13   7        5.70        8.34      5.86 o
   1  13   7        2.32        2.57      1.86 o
   2  13   7       26.54       28.15      2.46 o
   3  13   7        9.71        9.40      7.98 o
  -2  14   7       14.59       11.09      3.50 o
  -1  14   7        2.99       -0.58      3.93 o
   0  14   7        6.07       16.99      3.59 o
   1  14   7        2.97        3.24      2.15 o
   2  14   7       14.64       14.18      6.16 o
   0   0   8     3054.07     3364.89     80.04 o
   1   0   8      833.55      933.06     13.64 o
   2   0   8      527.29      570.12      9.41 o
   3   0   8      131.13      129.52      3.13 o
   4   0   8       21.89       21.08      3.07 o
   5   0   8       43.25       45.60      2.52 o
   6   0   8       37.79       31.97      2.73 o
   7   0   8        3.61        3.20      2.32 o
   8   0   8       74.65       81.47      8.69 o
  -8   1   8       12.99       14.63      4.87 o
  -7   1   8       17.62       14.72      3.10 o
  -6   1   8      219.46      215.70      6.80 o
  -5   1   8       20.99       18.35      5.53 o
  -4   1   8      147.30      152.06      5.19 o
  -3   1   8      136.04      140.56      3.82 o
  -2   1   8      394.21      398.45      7.32 o
  -1   1   8      523.33      561.50      8.04 o
   0   1   8        4.34        5.31      0.66 o
   1   1   8      524.15      555.18      9.35 o
   2   1   8      394.51      409.45      9.08 o
   3   1   8      136.43      134.61      3.48 o
   4   1   8      147.39      151.26      3.98 o
   5   1   8       20.88       18.33      2.17 o
   6   1   8      219.40      211.86      7.13 o
   7   1   8       17.53       17.11      2.88 o
   8   1   8       13.01       13.48      5.57 o
  -8   2   8       11.21       15.35      3.23 o
  -7   2   8        5.99        5.15      2.44 o
  -6   2   8      150.98      161.91      5.54 o
  -5   2   8       10.26        7.19      1.65 o
  -4   2   8       82.75       80.08      2.57 o
  -3   2   8       64.58       73.56      3.67 o
  -2   2   8      293.91      315.50      6.33 o
  -1   2   8       77.18       88.82      2.28 o
   0   2   8      135.97      132.64      2.64 o
   1   2   8       77.32       94.50      2.12 o
   2   2   8      293.61      303.84      6.62 o
   3   2   8       64.70       71.89      2.91 o
   4   2   8       82.71       78.15      2.67 o
   5   2   8       10.19        9.84      1.55 o
   6   2   8      151.05      162.89      6.00 o
   7   2   8        5.97        4.81      2.32 o
   8   2   8       11.19       10.01      3.31 o
  -8   3   8       24.17       21.90      5.13 o
  -7   3   8       15.71       10.20      2.47 o
  -6   3   8      129.16      112.59      4.06 o
  -5   3   8       41.22       39.74      2.23 o
  -4   3   8      371.74      378.30      8.09 o
  -3   3   8       70.09       70.74      2.62 o
  -2   3   8      104.63      112.97      2.46 o
  -1   3   8        0.73        1.54      0.64 o
   0   3   8       63.27       61.46      1.73 o
   1   3   8        0.72        0.56      1.08 o
   2   3   8      104.80      105.14      4.12 o
   3   3   8       69.80       71.04      3.28 o
   4   3   8      371.59      366.38      8.49 o
   5   3   8       41.12       38.48      2.29 o
   6   3   8      129.18      117.56      6.16 o
   7   3   8       15.66       17.13      3.64 o
   8   3   8       24.16       18.87      5.09 o
  -8   4   8        4.51        2.78      5.08 o
  -7   4   8       21.51       18.60      4.07 o
  -6   4   8       47.97       41.08      4.87 o
  -5   4   8       50.53       45.60      5.23 o
  -4   4   8       35.08       34.59      1.73 o
  -3   4   8       98.19      105.07      3.72 o
  -2   4   8       32.36       31.39      2.49 o
  -1   4   8       10.35       12.56      1.41 o
   0   4   8       25.99       23.80      1.43 o
   1   4   8       10.32       12.12      0.83 o
   2   4   8       32.34       29.21      1.75 o
   3   4   8       97.90      103.42      5.55 o
   4   4   8       35.12       36.95      2.74 o
   5   4   8       50.56       41.90      4.29 o
   6   4   8       47.94       45.47      4.83 o
   7   4   8       21.52       22.91      3.16 o
   8   4   8        4.53        9.99      3.36 o
  -8   5   8        6.97       11.99      4.18 o
  -7   5   8        2.04        1.14      2.82 o
  -6   5   8       33.30       39.40      4.47 o
  -5   5   8       20.61       15.27      1.60 o
  -4   5   8       55.55       46.75      4.08 o
  -3   5   8      213.06      206.64      4.09 o
  -2   5   8      172.64      168.33      4.13 o
  -1   5   8       73.66       76.81      2.52 o
   0   5   8       44.42       53.42      1.53 o
   1   5   8       73.75       79.03      1.85 o
   2   5   8      172.42      169.37      4.10 o
   3   5   8      213.12      222.21      4.42 o
   4   5   8       55.45       49.39      2.84 o
   5   5   8       20.65       17.78      1.98 o
   6   5   8       33.34       39.60      3.38 o
   7   5   8        2.05        3.18      2.56 o
   8   5   8        6.97        1.23      4.13 o
  -7   6   8       34.68       39.10      5.18 o
  -6   6   8        9.19       14.19      2.45 o
  -5   6   8      115.74      106.61      3.46 o
  -4   6   8       11.29       15.55      1.55 o
  -3   6   8      305.42      304.30      5.57 o
  -2   6   8      198.37      196.14      3.11 o
  -1   6   8       44.52       44.83      1.31 o
   0   6   8      112.78      108.37      2.05 o
   1   6   8       44.60       46.16      1.78 o
   2   6   8      198.19      202.46      3.94 o
   3   6   8      305.67      312.76      7.19 o
   4   6   8       11.35       16.38      1.77 o
   5   6   8      115.70      100.95     11.70 o
   6   6   8        9.18        8.66      3.17 o
   7   6   8       34.64       35.86      4.12 o
  -7   7   8       23.17       18.91      4.70 o
  -6   7   8       24.92       36.13      9.06 o
  -5   7   8       49.94       47.08      2.32 o
  -4   7   8      154.31      162.32      7.53 o
  -3   7   8        6.31        7.43      1.27 o
  -2   7   8       86.35       81.66      2.14 o
  -1   7   8      255.42      255.39      4.09 o
   0   7   8        0.05        0.05      0.71 o
   1   7   8      255.19      263.04      4.26 o
   2   7   8       86.38       87.07      4.12 o
   3   7   8        6.30        7.56      0.98 o
   4   7   8      154.14      163.83      9.08 o
   5   7   8       50.04       44.80      4.37 o
   6   7   8       24.97       25.57      2.83 o
   7   7   8       23.25       38.50      8.40 o
  -7   8   8       14.45       11.58      4.59 o
  -6   8   8       12.45       11.87      4.93 o
  -5   8   8       33.61       28.14      2.29 o
  -4   8   8        8.69       14.80      3.32 o
  -3   8   8      221.69      222.62      5.41 o
  -2   8   8       91.83       89.60      2.63 o
  -1   8   8      108.73      111.71      2.84 o
   0   8   8       25.69       31.28      2.35 o
   1   8   8      108.97      104.52      3.03 o
   2   8   8       91.81       86.32      4.31 o
   3   8   8      221.95      226.61      4.64 o
   4   8   8        8.69        7.18      1.46 o
   5   8   8       33.64       34.81      2.96 o
   6   8   8       12.43       17.94      3.92 o
   7   8   8       14.37       12.17      4.06 o
  -6   9   8       42.31       45.25      9.12 o
  -5   9   8       46.63       47.66      4.28 o
  -4   9   8       21.42       21.08      2.89 o
  -3   9   8       24.03       19.17      4.63 o
  -2   9   8       29.53       27.30      1.46 o
  -1   9   8      312.61      308.98      5.38 o
   0   9   8        3.24        3.94      0.89 o
   1   9   8      312.53      309.55      8.46 o
   2   9   8       29.43       28.33      1.61 o
   3   9   8       24.03       21.15      1.85 o
   4   9   8       21.47       20.15      2.14 o
   5   9   8       46.58       44.69      3.01 o
   6   9   8       42.35       54.28      5.14 o
  -6  10   8        1.55        2.93      3.41 o
  -5  10   8        8.71       11.12      2.81 o
  -4  10   8        4.23       -2.43      2.43 o
  -3  10   8       40.40       36.41      3.84 o
  -2  10   8       44.30       39.63      1.91 o
  -1  10   8       51.45       50.18      2.02 o
   0  10   8       24.89       21.97      1.48 o
   1  10   8       51.38       50.30      2.28 o
   2  10   8       44.47       40.51      1.80 o
   3  10   8       40.44       37.57      2.43 o
   4  10   8        4.24        1.31      1.81 o
   5  10   8        8.70       15.76      7.90 o
   6  10   8        1.56        3.59      3.23 o
  -5  11   8       27.30       36.31      7.05 o
  -4  11   8       18.03       18.59      4.05 o
  -3  11   8        9.41       18.91      3.66 o
  -2  11   8        3.22        7.77      4.06 o
  -1  11   8        0.24       -0.31      2.24 o
   0  11   8       10.05       13.06      1.43 o
   1  11   8        0.24        0.82      2.54 o
   2  11   8        3.23        7.91      1.77 o
   3  11   8        9.42       11.81      2.31 o
   4  11   8       18.09       21.55      3.72 o
   5  11   8       27.29       25.49      3.56 o
  -4  12   8       21.26       19.10      4.70 o
  -3  12   8        1.68        1.89      1.66 o
  -2  12   8       27.98       28.77      2.31 o
  -1  12   8        2.27       -0.40      1.44 o
   0  12   8       98.73      110.71      4.16 o
   1  12   8        2.25        4.63      1.84 o
   2  12   8       27.93       35.01      3.07 o
   3  12   8        1.69        3.16      2.53 o
   4  12   8       21.27       20.99      5.56 o
  -3  13   8        5.81        4.01      3.91 o
  -2  13   8        2.57       -0.33      1.97 o
  -1  13   8        9.27        5.08      2.74 o
   0  13   8        0.40        1.38      1.99 o
   1  13   8        9.28       17.94      2.49 o
   2  13   8        2.57       -0.43      1.88 o
   3  13   8        5.82        8.37      4.11 o
  -1  14   8       14.37        8.76      3.50 o
   0  14   8       12.55        9.97      7.01 o
   1  14   8       14.36       16.21      3.15 o
   1   0   9      173.33      165.20      3.20 o
   2   0   9      155.23      162.18      3.58 o
   3   0   9        9.80       12.67      1.23 o
   4   0   9      434.35      438.08      9.88 o
   5   0   9       19.23       12.69      2.20 o
   6   0   9      158.20      173.56      6.35 o
   7   0   9        0.31        1.23      2.57 o
   8   0   9       21.25       26.95      3.64 o
  -8   1   9       14.52       20.41      3.34 o
  -7   1   9        2.51        3.95      2.29 o
  -6   1   9        8.05       10.66      3.22 o
  -5   1   9       40.73       36.35      2.41 o
  -4   1   9      121.66      123.26      3.91 o
  -3   1   9       49.08       48.92      2.22 o
  -2   1   9      614.77      641.08      9.83 o
  -1   1   9      256.24      256.75      4.16 o
   0   1   9       79.77       74.22      2.05 o
   1   1   9      256.09      258.93      4.97 o
   2   1   9      614.33      648.22     17.15 o
   3   1   9       49.02       51.97      2.39 o
   4   1   9      121.57      125.45      2.99 o
   5   1   9       40.76       34.75      5.40 o
   6   1   9        8.11        3.01      2.25 o
   7   1   9        2.49        0.68      1.87 o
   8   1   9       14.53       15.82      3.60 o
  -8   2   9       21.48       26.26      3.51 o
  -7   2   9       65.74       61.31      3.93 o
  -6   2   9      110.94      131.86      5.52 o
  -5   2   9       97.14       77.74      4.23 o
  -4   2   9      120.73      116.64      8.76 o
  -3   2   9       83.27       77.08      3.99 o
  -2   2   9       37.29       37.05      2.41 o
  -1   2   9       91.76       99.50      3.17 o
   0   2   9      292.44      317.48      7.22 o
   1   2   9       91.77       98.63      2.40 o
   2   2   9       37.43       40.95      2.00 o
   3   2   9       83.29       78.50      2.28 o
   4   2   9      120.74      119.58      4.46 o
   5   2   9       97.06       80.86      3.11 o
   6   2   9      110.85      121.75      4.32 o
   7   2   9       65.84       64.63      4.40 o
   8   2   9       21.46       10.69      3.63 o
  -8   3   9       30.98       34.95      3.95 o
  -7   3   9        1.36        5.44      2.80 o
  -6   3   9       56.70       60.78      3.79 o
  -5   3   9      206.68      191.58      6.97 o
  -4   3   9      122.22      129.32      4.65 o
  -3   3   9      304.02      329.57      5.79 o
  -2   3   9       51.10       51.17      1.64 o
  -1   3   9      320.65      332.81      4.62 o
   0   3   9      227.42      233.37      4.78 o
   1   3   9      320.33      342.93      7.69 o
   2   3   9       51.04       51.91      2.28 o
   3   3   9      303.83      303.82      6.32 o
   4   3   9      122.14      127.55      8.93 o
   5   3   9      206.65      191.69      8.91 o
   6   3   9       56.74       56.36      4.29 o
   7   3   9        1.36        3.62      5.04 o
   8   3   9       30.93       30.88      4.57 o
  -8   4   9       15.98       20.18      7.25 o
  -7   4   9       24.49       19.65      2.76 o
  -6   4   9       33.56       31.04      3.53 o
  -5   4   9       26.22       22.40      2.06 o
  -4   4   9      130.04      131.07      3.51 o
  -3   4   9       13.32       14.38      1.15 o
  -2   4   9      188.25      189.62      3.24 o
  -1   4   9       46.54       42.40      1.21 o
   0   4   9      276.15      293.86      4.92 o
   1   4   9       46.52       41.78      1.17 o
   2   4   9      188.48      183.63      5.69 o
   3   4   9       13.33       16.03      2.42 o
   4   4   9      130.09      134.62      5.10 o
   5   4   9       26.20       26.10      2.17 o
   6   4   9       33.48       40.24      3.27 o
   7   4   9       24.49       24.23      4.63 o
   8   4   9       15.97       19.47      4.50 o
  -8   5   9        7.24        7.31      8.04 o
  -7   5   9       26.95       27.72      3.66 o
  -6   5   9        9.94        7.83      2.33 o
  -5   5   9       18.63       23.62      3.77 o
  -4   5   9      115.32      116.37      8.94 o
  -3   5   9      245.98      223.39      4.56 o
  -2   5   9       40.71       36.61      1.28 o
  -1   5   9      216.31      226.32      5.79 o
   0   5   9      332.28      313.47      5.55 o
   1   5   9      215.95      217.38      5.03 o
   2   5   9       40.76       42.65      2.53 o
   3   5   9      245.85      227.64      5.70 o
   4   5   9      115.41      114.42      4.76 o
   5   5   9       18.60       18.28      3.28 o
   6   5   9        9.96        8.87      2.39 o
   7   5   9       26.91       32.53      4.07 o
   8   5   9        7.25        8.47      3.45 o
  -7   6   9        5.08        4.86      3.68 o
  -6   6   9        2.61        4.09      2.11 o
  -5   6   9       14.67       16.11      1.90 o
  -4   6   9        0.70       -0.86      1.61 o
  -3   6   9      103.22      109.29      5.49 o
  -2   6   9      100.60      106.48      2.02 o
  -1   6   9       50.65       48.27      1.62 o
   0   6   9       31.00       32.55      1.67 o
   1   6   9       50.72       49.45      3.05 o
   2   6   9      100.72      104.44      2.55 o
   3   6   9      103.18      108.92      3.26 o
   4   6   9        0.70       -1.26      1.35 o
   5   6   9       14.63       21.37      2.24 o
   6   6   9        2.60        6.75      4.27 o
   7   6   9        5.06        8.81      3.08 o
  -7   7   9       15.13       16.62      5.03 o
  -6   7   9       61.60       66.27      8.11 o
  -5   7   9      139.23      140.17      5.10 o
  -4   7   9       53.69       47.75      6.29 o
  -3   7   9      319.61      312.90      6.27 o
  -2   7   9      118.12      109.64      2.39 o
  -1   7   9      268.99      263.39      4.70 o
   0   7   9       12.46       12.40      1.85 o
   1   7   9      269.33      269.08      6.23 o
   2   7   9      118.03      108.04      3.14 o
   3   7   9      319.76      319.52      6.32 o
   4   7   9       53.70       55.82      4.90 o
   5   7   9      139.28      143.82      5.78 o
   6   7   9       61.61       65.72      4.47 o
   7   7   9       15.10       11.61     10.88 o
  -7   8   9       36.97       39.83      5.76 o
  -6   8   9       26.59       27.80      4.25 o
  -5   8   9        8.78       11.13      3.15 o
  -4   8   9      126.52      137.53      5.79 o
  -3   8   9        1.76        2.13      2.29 o
  -2   8   9       12.10       12.43      1.20 o
  -1   8   9      259.15      262.64      4.73 o
   0   8   9        1.45        1.73      0.85 o
   1   8   9      259.27      268.23      9.79 o
   2   8   9       12.10       13.68      1.12 o
   3   8   9        1.76        1.76      0.89 o
   4   8   9      126.46      126.71      4.86 o
   5   8   9        8.79        6.97      2.67 o
   6   8   9       26.59       23.13      3.26 o
   7   8   9       36.89       39.76      7.37 o
  -6   9   9        1.87       11.32      5.26 o
  -5   9   9       22.97       23.43      3.32 o
  -4   9   9       17.40       20.34      5.45 o
  -3   9   9      105.22      112.12      7.86 o
  -2   9   9       41.98       39.87      2.88 o
  -1   9   9       42.21       41.81      1.63 o
   0   9   9       20.78       26.96      1.63 o
   1   9   9       42.20       46.60      2.51 o
   2   9   9       42.01       38.79      1.80 o
   3   9   9      105.30      108.50     10.77 o
   4   9   9       17.41       24.43      2.28 o
   5   9   9       22.91       19.14      2.63 o
   6   9   9        1.86        1.01      3.62 o
  -5  10   9       16.76       11.74      3.18 o
  -4  10   9       21.32       16.37      2.65 o
  -3  10   9       10.04       10.29      3.36 o
  -2  10   9       33.65       28.38      4.15 o
  -1  10   9       49.22       42.61      4.23 o
   0  10   9       16.94       15.53      1.55 o
   1  10   9       49.21       40.82      3.31 o
   2  10   9       33.69       36.51      2.49 o
   3  10   9        9.99       14.23      2.12 o
   4  10   9       21.31       12.16      4.32 o
   5  10   9       16.79       19.19      3.28 o
  -5  11   9       10.62        8.14      3.63 o
  -4  11   9        3.44        3.23      2.70 o
  -3  11   9        0.91        5.45      2.11 o
  -2  11   9       35.56       37.15      3.18 o
  -1  11   9        4.20        4.56      2.43 o
   0  11   9        5.85        5.12      3.08 o
   1  11   9        4.19        7.69      1.58 o
   2  11   9       35.52       43.94      3.19 o
   3  11   9        0.91        0.07      2.26 o
   4  11   9        3.44       -1.02      2.61 o
   5  11   9       10.64       10.84      4.25 o
  -4  12   9        0.72        1.05      2.38 o
  -3  12   9        0.25        1.84      1.67 o
  -2  12   9        9.52        9.05      1.91 o
  -1  12   9        1.09       -0.51      2.57 o
   0  12   9       26.17       24.21      2.30 o
   1  12   9        1.09        1.68      5.68 o
   2  12   9        9.55        8.85      2.28 o
   3  12   9        0.25       -0.20      3.15 o
   4  12   9        0.73       -0.73      2.95 o
  -2  13   9        4.46        6.78      2.27 o
  -1  13   9       35.46       42.78      5.20 o
   0  13   9        0.01       -0.92      2.23 o
   1  13   9       35.49       28.22      5.38 o
   2  13   9        4.48        3.49      3.26 o
   0   0  10     1285.95     1375.72     35.84 o
   1   0  10       55.59       59.88      3.54 o
   2   0  10       21.76       21.21      1.32 o
   3   0  10      349.27      352.80      7.76 o
   4   0  10        9.65        8.72      2.58 o
   5   0  10       87.59       85.56      3.95 o
   6   0  10        7.68       10.72      3.12 o
   7   0  10       17.82       22.72      3.31 o
   8   0  10       14.64       22.71     10.14 o
  -8   1  10        9.47        3.37      2.92 o
  -7   1  10        8.66       12.35      2.98 o
  -6   1  10        2.12        2.58      2.34 o
  -5   1  10       68.04       77.14      5.74 o
  -4   1  10       61.77       61.78      5.86 o
  -3   1  10       71.28       67.89      3.23 o
  -2   1  10      175.70      186.69      3.83 o
  -1   1  10      130.30      136.84      2.72 o
   0   1  10        6.31        7.55      0.49 o
   1   1  10      130.24      130.61      3.20 o
   2   1  10      175.65      191.57      4.97 o
   3   1  10       71.38       67.18      1.74 o
   4   1  10       61.68       60.09      4.32 o
   5   1  10       68.07       64.25      6.39 o
   6   1  10        2.19       -0.39      2.00 o
   7   1  10        8.68        7.75      3.96 o
   8   1  10        9.47        4.38      3.51 o
  -8   2  10        4.25        9.76      3.48 o
  -7   2  10        3.61        6.02      2.82 o
  -6   2  10        3.80        2.41      2.20 o
  -5   2  10       48.69       54.33      5.34 o
  -4   2  10        0.61       -0.48      1.08 o
  -3   2  10      143.44      144.06      3.31 o
  -2   2  10       77.02       81.40      2.31 o
  -1   2  10      118.31      112.07      2.53 o
   0   2  10      900.35     1042.69     17.86 o
   1   2  10      118.43      114.04      3.72 o
   2   2  10       77.05       85.34      3.38 o
   3   2  10      143.46      145.77      5.67 o
   4   2  10        0.60        1.95      1.28 o
   5   2  10       48.75       51.46      2.63 o
   6   2  10        3.77        5.00      2.19 o
   7   2  10        3.62        3.06      3.41 o
   8   2  10        4.27       14.53      3.67 o
  -8   3  10        1.58        7.37     11.18 o
  -7   3  10       65.03       52.76      4.04 o
  -6   3  10       12.71       11.95      3.73 o
  -5   3  10       98.13      100.72      3.19 o
  -4   3  10        3.56        2.37      1.16 o
  -3   3  10      219.03      221.25      5.60 o
  -2   3  10       64.65       60.97      1.97 o
  -1   3  10      470.12      499.60      7.00 o
   0   3  10       16.35       14.62      1.45 o
   1   3  10      470.44      495.75     10.87 o
   2   3  10       64.68       60.23      2.72 o
   3   3  10      219.02      230.55      8.40 o
   4   3  10        3.51        2.49      1.06 o
   5   3  10       98.24      103.08      6.72 o
   6   3  10       12.71       13.91      2.89 o
   7   3  10       65.07       63.42      4.53 o
   8   3  10        1.56        1.29      3.27 o
  -7   4  10       15.55        9.17      2.93 o
  -6   4  10       21.83       21.33      2.46 o
  -5   4  10       56.03       48.46      2.59 o
  -4   4  10       75.34       69.53      2.95 o
  -3   4  10       57.02       52.92      3.08 o
  -2   4  10       31.71       27.46      1.36 o
  -1   4  10       38.50       37.84      1.72 o
   0   4  10      424.34      425.29      8.35 o
   1   4  10       38.55       40.85      3.61 o
   2   4  10       31.77       24.90      4.10 o
   3   4  10       57.05       52.52      2.68 o
   4   4  10       75.42       78.02      2.60 o
   5   4  10       56.07       54.32      5.80 o
   6   4  10       21.85       23.69      3.14 o
   7   4  10       15.56       18.47      3.53 o
  -7   5  10        4.48        8.29      3.39 o
  -6   5  10       19.11       15.46      2.56 o
  -5   5  10       43.68       46.61      3.14 o
  -4   5  10       27.04       30.65      2.27 o
  -3   5  10      231.64      240.79      7.62 o
  -2   5  10       45.98       43.42      1.44 o
  -1   5  10      114.28      109.78      3.45 o
   0   5  10       47.07       49.67      1.83 o
   1   5  10      114.13      108.65      3.12 o
   2   5  10       46.10       40.96      1.90 o
   3   5  10      231.28      236.34      6.95 o
   4   5  10       27.04       31.63      1.71 o
   5   5  10       43.75       42.03      3.44 o
   6   5  10       19.06       25.08      4.72 o
   7   5  10        4.49       -2.31      3.16 o
  -7   6  10        1.67        7.85      6.44 o
  -6   6  10       44.92       39.34      3.16 o
  -5   6  10       24.49       21.35      2.85 o
  -4   6  10       23.29       21.13      4.17 o
  -3   6  10       85.31       91.00      6.53 o
  -2   6  10      105.54      107.41      2.47 o
  -1   6  10        9.53       10.03      1.34 o
   0   6  10      172.74      186.70      7.05 o
   1   6  10        9.53       12.33      1.90 o
   2   6  10      105.47      102.26      2.61 o
   3   6  10       84.96       82.67      2.99 o
   4   6  10       23.31       21.47      2.87 o
   5   6  10       24.35       18.20      2.89 o
   6   6  10       44.85       46.07      4.12 o
   7   6  10        1.65        6.10      4.00 o
  -7   7  10       21.65       26.22      4.04 o
  -6   7  10        9.00       16.99      3.53 o
  -5   7  10       19.01       22.09      3.03 o
  -4   7  10       20.31       21.92      2.77 o
  -3   7  10      106.46       99.63      3.23 o
  -2   7  10       16.87       16.61      2.56 o
  -1   7  10      438.02      435.59      7.62 o
   0   7  10        2.44        2.93      0.92 o
   1   7  10      438.25      446.96     12.24 o
   2   7  10       16.87       14.35      1.32 o
   3   7  10      106.40      101.94      2.86 o
   4   7  10       20.32       23.81      2.99 o
   5   7  10       18.99       21.04      3.68 o
   6   7  10        9.03        9.28      4.08 o
   7   7  10       21.60       12.13      6.40 o
  -6   8  10       10.12       10.57      5.23 o
  -5   8  10       25.41       34.20      3.99 o
  -4   8  10       15.57       18.80      3.20 o
  -3   8  10       59.92       57.68      2.88 o
  -2   8  10       54.66       47.31      1.86 o
  -1   8  10       87.21       79.64      3.28 o
   0   8  10      153.56      140.74      3.20 o
   1   8  10       87.31       85.66      5.66 o
   2   8  10       54.61       57.16      2.24 o
   3   8  10       60.04       55.69      3.85 o
   4   8  10       15.56       12.57      2.36 o
   5   8  10       25.39       17.69      3.09 o
   6   8  10       10.13       15.88      3.44 o
  -6   9  10        4.28        3.31      3.59 o
  -5   9  10        9.18       16.45      3.54 o
  -4   9  10       11.53       11.83      3.14 o
  -3   9  10       19.62       20.42      4.27 o
  -2   9  10        7.71        7.57      1.44 o
  -1   9  10       21.70       18.45      1.94 o
   0   9  10        1.93        2.21      1.87 o
   1   9  10       21.63       19.59      1.46 o
   2   9  10        7.76        6.31      1.53 o
   3   9  10       19.60       20.88      2.83 o
   4   9  10       11.54       11.67      3.40 o
   5   9  10        9.18        9.27      4.54 o
   6   9  10        4.25        4.98      3.92 o
  -5  10  10       25.40       27.68      3.13 o
  -4  10  10        1.96        3.54      2.53 o
  -3  10  10       17.02       21.45      2.38 o
  -2  10  10        4.35        5.77      1.25 o
  -1  10  10       44.08       47.72      4.53 o
   0  10  10        5.97        2.75      1.17 o
   1  10  10       44.02       45.02      6.91 o
   2  10  10        4.35        7.21      2.89 o
   3  10  10       17.00       12.86      4.06 o
   4  10  10        1.97        2.89      2.57 o
   5  10  10       25.38       31.63      4.71 o
  -4  11  10       14.73       14.79      4.74 o
  -3  11  10        6.43        9.80      2.90 o
  -2  11  10        0.83        0.83      1.53 o
  -1  11  10       11.44       12.93      1.50 o
   0  11  10       11.67       13.78      1.68 o
   1  11  10       11.48       10.60      1.73 o
   2  11  10        0.84        1.35      3.33 o
   3  11  10        6.44        4.08      2.46 o
   4  11  10       14.75       16.19      4.15 o
  -3  12  10       31.84       34.80      3.13 o
  -2  12  10        2.39        5.35      2.27 o
  -1  12  10       21.62       16.22      5.01 o
   0  12  10        3.14        2.15      1.93 o
   1  12  10       21.63       22.43      2.51 o
   2  12  10        2.38        1.27      2.34 o
   3  12  10       31.82       36.60      6.16 o
  -1  13  10       47.95       52.91      5.08 o
   0  13  10        8.96        8.46      4.89 o
   1  13  10       47.93       48.24      3.37 o
   1   0  11      425.01      466.09      7.83 o
   2   0  11      124.22      143.57      4.95 o
   3   0  11       12.61       11.68      1.90 o
   4   0  11      137.37      147.74      5.16 o
   5   0  11      100.21      100.78      4.40 o
   6   0  11       15.18       11.21      2.61 o
   7   0  11        0.55        1.74      4.17 o
   8   0  11        0.98        5.53      3.59 o
  -8   1  11        0.81        2.19      3.89 o
  -7   1  11       20.97       22.81      3.50 o
  -6   1  11        2.96        9.47      4.60 o
  -5   1  11      100.69       95.92      5.99 o
  -4   1  11       31.10       23.74      2.78 o
  -3   1  11      227.59      235.08      5.94 o
  -2   1  11       31.65       25.33      3.07 o
  -1   1  11       85.85       95.29      2.51 o
   0   1  11       16.01       16.35      1.59 o
   1   1  11       85.96       98.07      3.09 o
   2   1  11       31.46       26.65      1.98 o
   3   1  11      227.75      230.92      6.20 o
   4   1  11       31.24       29.05      3.50 o
   5   1  11      100.53       97.64      9.77 o
   6   1  11        2.97        1.96      2.22 o
   7   1  11       20.98       17.92      3.07 o
   8   1  11        0.82       -1.02      3.57 o
  -7   2  11       36.58       31.70      3.62 o
  -6   2  11       42.46       44.98      4.64 o
  -5   2  11      115.54      112.35      4.82 o
  -4   2  11       13.77       12.86      2.72 o
  -3   2  11        0.48       -0.01      0.68 o
  -2   2  11       67.93       73.06      2.89 o
  -1   2  11      130.59      133.18      2.82 o
   0   2  11       28.53       23.90      1.96 o
   1   2  11      130.32      128.06      3.03 o
   2   2  11       67.90       70.87      3.18 o
   3   2  11        0.47        3.11      2.72 o
   4   2  11       13.75       13.04      3.10 o
   5   2  11      115.61      121.48      5.26 o
   6   2  11       42.59       36.55      4.94 o
   7   2  11       36.57       39.20      3.73 o
  -7   3  11       27.93       23.87      3.25 o
  -6   3  11       15.63        8.94      3.79 o
  -5   3  11       40.20       40.39      3.93 o
  -4   3  11       22.69       27.14      1.85 o
  -3   3  11      133.20      126.23      7.19 o
  -2   3  11      119.87      119.69      2.83 o
  -1   3  11      319.88      336.77      6.66 o
   0   3  11       97.42       88.61      3.57 o
   1   3  11      319.96      336.74      8.91 o
   2   3  11      119.80      125.35      3.34 o
   3   3  11      133.10      119.11      5.28 o
   4   3  11       22.69       24.34      2.58 o
   5   3  11       40.11       35.93      5.36 o
   6   3  11       15.62       15.54      3.06 o
   7   3  11       27.97       24.03      4.81 o
  -7   4  11       14.82       10.76      6.71 o
  -6   4  11       19.67       22.16      3.21 o
  -5   4  11        7.81        8.45      1.90 o
  -4   4  11       59.02       47.41      2.58 o
  -3   4  11       11.52       10.98      1.25 o
  -2   4  11       88.04       84.60      3.93 o
  -1   4  11      245.03      234.45      3.95 o
   0   4  11      128.34      127.23      3.58 o
   1   4  11      244.51      247.86      7.54 o
   2   4  11       88.12       92.13      4.50 o
   3   4  11       11.51       15.36      4.47 o
   4   4  11       59.10       54.53      5.08 o
   5   4  11        7.83        8.12      2.71 o
   6   4  11       19.67       32.48      4.22 o
   7   4  11       14.90       20.63      3.91 o
  -7   5  11       34.15       27.41      3.62 o
  -6   5  11       11.17       16.94      2.93 o
  -5   5  11       15.18       19.87      4.83 o
  -4   5  11       28.16       31.36     10.39 o
  -3   5  11      113.76       98.25      2.66 o
  -2   5  11      192.74      195.36      3.76 o
  -1   5  11      280.46      296.37      4.96 o
   0   5  11      212.45      227.68      5.66 o
   1   5  11      280.34      284.73      9.67 o
   2   5  11      193.06      200.40      5.68 o
   3   5  11      113.83      109.12      5.01 o
   4   5  11       28.14       29.75      3.05 o
   5   5  11       15.13       16.37      2.41 o
   6   5  11       11.19       16.13      4.29 o
   7   5  11       34.12       27.64      3.68 o
  -7   6  11       15.25       16.93      5.32 o
  -6   6  11        4.85        7.18      2.84 o
  -5   6  11        3.57        0.77      4.05 o
  -4   6  11       15.15       16.35      6.10 o
  -3   6  11        5.00        1.61      1.93 o
  -2   6  11      173.26      190.66      4.19 o
  -1   6  11      123.14      130.73      3.50 o
   0   6  11       93.18       81.83      4.26 o
   1   6  11      123.01      126.15      4.57 o
   2   6  11      173.13      185.73      4.86 o
   3   6  11        5.04        5.63      1.44 o
   4   6  11       15.09       21.94      4.88 o
   5   6  11        3.53        1.59      2.31 o
   6   6  11        4.84        8.18      2.92 o
   7   6  11       15.21       15.51      3.97 o
  -6   7  11       14.96       17.95      3.58 o
  -5   7  11        5.65        0.82      2.92 o
  -4   7  11        0.89        1.79      1.45 o
  -3   7  11       58.64       51.33      2.70 o
  -2   7  11        6.23        8.06      1.05 o
  -1   7  11       58.58       59.87      2.25 o
   0   7  11       41.49       36.68      2.65 o
   1   7  11       58.67       61.99      2.73 o
   2   7  11        6.23        9.10      1.27 o
   3   7  11       58.66       60.57      2.49 o
   4   7  11        0.89        0.82      1.49 o
   5   7  11        5.61       10.90      3.08 o
   6   7  11       14.94       22.31      4.65 o
  -6   8  11        9.92       19.69      6.24 o
  -5   8  11       20.80       27.35      3.19 o
  -4   8  11        3.27        7.97      4.98 o
  -3   8  11       40.98       41.22      2.68 o
  -2   8  11        0.83        2.68      1.60 o
  -1   8  11       46.36       45.25      2.56 o
   0   8  11       50.63       52.45      2.05 o
   1   8  11       46.16       40.77      3.18 o
   2   8  11        0.82        2.45      1.52 o
   3   8  11       40.91       45.05      3.62 o
   4   8  11        3.27        6.30      2.31 o
   5   8  11       20.79       26.39      3.29 o
   6   8  11        9.93       14.29      3.35 o
  -5   9  11       17.85       16.57      3.96 o
  -4   9  11        0.58       -2.08      2.08 o
  -3   9  11       45.17       40.76      5.93 o
  -2   9  11        7.55        7.70      3.20 o
  -1   9  11        7.70        8.67      1.22 o
   0   9  11        0.11        0.94      1.08 o
   1   9  11        7.71        7.41      1.36 o
   2   9  11        7.58        8.42      1.59 o
   3   9  11       45.14       47.02      3.66 o
   4   9  11        0.59        1.67      2.69 o
   5   9  11       17.85       17.57      3.32 o
  -5  10  11        2.61        5.09      2.94 o
  -4  10  11       32.47       27.27      2.79 o
  -3  10  11        6.36        7.67      2.07 o
  -2  10  11        8.81        4.59      3.70 o
  -1  10  11        1.67        3.40      1.48 o
   0  10  11       14.04       16.03      2.66 o
   1  10  11        1.66        2.16      1.42 o
   2  10  11        8.81       14.26      2.73 o
   3  10  11        6.35       13.67      2.77 o
   4  10  11       32.55       32.55      4.74 o
   5  10  11        2.61        0.81      3.34 o
  -4  11  11        0.19        1.60      3.27 o
  -3  11  11       28.35       32.22      5.92 o
  -2  11  11       34.90       33.66      2.41 o
  -1  11  11        9.17        8.63      1.44 o
   0  11  11        1.52        4.84      1.43 o
   1  11  11        9.17        9.59      3.15 o
   2  11  11       34.98       30.21      3.31 o
   3  11  11       28.33       34.37      4.59 o
   4  11  11        0.19        5.10      4.03 o
  -2  12  11        2.09        1.81      1.75 o
  -1  12  11       23.15       20.06      3.32 o
   0  12  11       46.65       40.35      3.20 o
   1  12  11       23.13       22.66      2.32 o
   2  12  11        2.08        3.31      2.51 o
   0   0  12     1000.98      995.85     39.27 o
   1   0  12       48.87       44.51      2.55 o
   2   0  12       11.97       13.21      1.49 o
   3   0  12       28.25       26.03      1.97 o
   4   0  12       63.58       51.29      7.28 o
   5   0  12        0.01        4.08      2.53 o
   6   0  12        2.11        7.17      2.70 o
   7   0  12       16.81       23.53      4.44 o
  -7   1  12       11.78        1.71      3.24 o
  -6   1  12       53.52       56.36      3.88 o
  -5   1  12       15.90       16.77      2.40 o
  -4   1  12       26.05       20.26      1.46 o
  -3   1  12       15.17       11.29      2.48 o
  -2   1  12      219.62      227.13      5.17 o
  -1   1  12      114.49      119.67      3.12 o
   0   1  12        0.19       -1.93      1.93 o
   1   1  12      114.36      122.09      8.28 o
   2   1  12      219.75      233.23      5.16 o
   3   1  12       15.20       13.88      2.22 o
   4   1  12       26.17       17.74      2.61 o
   5   1  12       15.89       20.43      5.53 o
   6   1  12       53.54       70.19      4.90 o
   7   1  12       11.75       13.55      3.63 o
  -7   2  12        4.66        8.31      6.87 o
  -6   2  12       43.87       41.70      5.41 o
  -5   2  12       42.55       36.26      4.59 o
  -4   2  12      103.08       86.41      6.24 o
  -3   2  12      276.50      269.50      4.69 o
  -2   2  12      202.80      206.53      4.48 o
  -1   2  12      156.62      168.36      4.69 o
   0   2  12      404.30      406.80      8.30 o
   1   2  12      156.95      162.26     16.62 o
   2   2  12      202.87      207.43      4.56 o
   3   2  12      276.74      282.99      8.09 o
   4   2  12      103.07       96.31      5.44 o
   5   2  12       42.56       53.82      6.59 o
   6   2  12       43.83       42.87      3.72 o
   7   2  12        4.68        5.96      8.27 o
  -7   3  12       47.70       47.96      4.20 o
  -6   3  12        8.09       12.17      3.08 o
  -5   3  12      177.82      174.58      7.21 o
  -4   3  12       99.12       88.77      3.35 o
  -3   3  12      250.13      254.18      4.41 o
  -2   3  12      269.57      258.39      5.32 o
  -1   3  12      130.22      115.82      2.98 o
   0   3  12      143.77      153.79      3.56 o
   1   3  12      130.38      118.59      9.30 o
   2   3  12      269.47      263.20      9.53 o
   3   3  12      250.47      278.38     10.08 o
   4   3  12       99.05      101.91      3.80 o
   5   3  12      177.93      169.87      7.03 o
   6   3  12        8.09        2.65      2.25 o
   7   3  12       47.63       49.75      4.72 o
  -7   4  12       23.50       22.30      4.59 o
  -6   4  12        4.55        2.25      4.40 o
  -5   4  12       33.01       35.56      3.75 o
  -4   4  12       12.51        9.74      1.89 o
  -3   4  12      200.30      190.40      4.05 o
  -2   4  12       51.41       51.93      3.20 o
  -1   4  12       35.91       37.66      1.78 o
   0   4  12       10.11        6.42      1.80 o
   1   4  12       36.02       38.35      3.34 o
   2   4  12       51.43       54.56      2.75 o
   3   4  12      200.61      179.44      7.80 o
   4   4  12       12.45        8.89      1.81 o
   5   4  12       33.04       36.27      3.21 o
   6   4  12        4.53        5.96      2.23 o
   7   4  12       23.52       16.79      4.16 o
  -7   5  12        0.13       -5.26      5.26 o
  -6   5  12       47.69       52.84      4.27 o
  -5   5  12       41.03       35.26      3.09 o
  -4   5  12       95.69       84.47      8.64 o
  -3   5  12      101.69      100.34      3.58 o
  -2   5  12      127.33      120.29      6.42 o
  -1   5  12       74.75       66.92      2.69 o
   0   5  12       14.47       15.10      1.66 o
   1   5  12       74.79       60.12      4.06 o
   2   5  12      127.28      119.25      3.63 o
   3   5  12      101.84      108.69      4.44 o
   4   5  12       95.69       98.62      4.02 o
   5   5  12       41.05       35.34      3.58 o
   6   5  12       47.72       50.03      4.29 o
   7   5  12        0.14       -5.74      5.74 o
  -6   6  12        4.82        9.85      4.31 o
  -5   6  12       11.50       12.72      2.59 o
  -4   6  12        3.85        4.55      2.18 o
  -3   6  12        2.83        1.89      2.06 o
  -2   6  12       18.92       19.35      2.99 o
  -1   6  12       41.37       37.16      1.66 o
   0   6  12        6.27        5.40      1.11 o
   1   6  12       41.48       35.98      2.57 o
   2   6  12       18.91       23.38      1.51 o
   3   6  12        2.82        2.45      1.67 o
   4   6  12        3.88        5.84      3.48 o
   5   6  12       11.48       10.23      2.75 o
   6   6  12        4.83       11.81      3.87 o
  -6   7  12       37.66       50.36      4.90 o
  -5   7  12       30.00       26.70      3.52 o
  -4   7  12        0.68       -0.18      3.09 o
  -3   7  12       39.82       38.80      2.29 o
  -2   7  12        8.22        5.63      1.43 o
  -1   7  12       25.63       30.16      2.58 o
   0   7  12       30.43       29.11      1.92 o
   1   7  12       25.49       26.02      2.44 o
   2   7  12        8.16        6.65      1.10 o
   3   7  12       39.73       36.07      2.60 o
   4   7  12        0.68        3.11      2.05 o
   5   7  12       30.00       36.23      6.49 o
   6   7  12       37.67       39.66      4.22 o
  -5   8  12        3.41        7.86      3.34 o
  -4   8  12        7.31        7.88      1.92 o
  -3   8  12       36.10       35.20      2.49 o
  -2   8  12       11.77       14.99      4.76 o
  -1   8  12        4.27        3.53      1.87 o
   0   8  12        8.88       11.68      1.95 o
   1   8  12        4.25        6.47      1.27 o
   2   8  12       11.73       11.08      1.91 o
   3   8  12       36.09       37.96      2.88 o
   4   8  12        7.33        4.68      4.24 o
   5   8  12        3.41        0.46      3.20 o
  -5   9  12        5.81        6.49      3.40 o
  -4   9  12       22.64       29.73      4.30 o
  -3   9  12       15.43       17.50      2.96 o
  -2   9  12       44.92       54.63      2.58 o
  -1   9  12        9.52       15.82      2.49 o
   0   9  12       86.38       92.64      3.29 o
   1   9  12        9.55       10.38      1.67 o
   2   9  12       44.88       53.03      6.60 o
   3   9  12       15.47       20.70      4.28 o
   4   9  12       22.58       24.22      4.71 o
   5   9  12        5.82        2.35      3.41 o
  -4  10  12       14.68       14.19      2.53 o
  -3  10  12        8.10        3.28      2.41 o
  -2  10  12       21.60       23.12      5.35 o
  -1  10  12        0.69        2.55      1.20 o
   0  10  12        2.51        1.72      1.31 o
   1  10  12        0.69        1.82      2.51 o
   2  10  12       21.67       20.41      4.42 o
   3  10  12        8.10       14.41      5.41 o
   4  10  12       14.71       18.86      3.62 o
  -3  11  12       35.93       38.53      4.87 o
  -2  11  12       12.81       10.47      2.36 o
  -1  11  12        1.91        0.01      1.45 o
   0  11  12       11.26       11.97      2.17 o
   1  11  12        1.92        2.24      3.41 o
   2  11  12       12.87       13.32      2.33 o
   3  11  12       35.91       40.06      4.93 o
  -1  12  12        3.27        1.26      2.63 o
   0  12  12        4.04        2.72      2.90 o
   1  12  12        3.27        2.51      2.25 o
   1   0  13      119.22      125.77      3.42 o
   2   0  13       26.79       26.52      1.57 o
   3   0  13       36.87       41.54      4.16 o
   4   0  13      106.72      106.15      4.11 o
   5   0  13       35.99       38.29      4.61 o
   6   0  13       16.33       19.52      5.74 o
   7   0  13        0.63       -0.28      2.99 o
  -7   1  13        8.68        9.07      2.99 o
  -6   1  13        3.61        2.02      2.36 o
  -5   1  13       13.51       15.01      2.17 o
  -4   1  13       34.09       35.53      3.02 o
  -3   1  13        5.86        5.83      1.26 o
  -2   1  13      127.46      133.98      3.49 o
  -1   1  13      367.81      377.43      8.18 o
   0   1  13        9.60       10.35      2.37 o
   1   1  13      367.99      375.46     12.15 o
   2   1  13      127.38      131.41      3.79 o
   3   1  13        5.80        6.24      2.13 o
   4   1  13       34.10       34.65      2.58 o
   5   1  13       13.57       18.87      7.17 o
   6   1  13        3.60        3.83      3.58 o
   7   1  13        8.67       11.28      3.58 o
  -7   2  13        2.09       10.54      5.40 o
  -6   2  13       29.99       31.08      6.23 o
  -5   2  13       14.78        8.66      2.47 o
  -4   2  13       48.35       46.51      3.79 o
  -3   2  13      234.40      233.75      5.11 o
  -2   2  13       48.63       41.19      2.68 o
  -1   2  13      235.08      227.71      5.75 o
   0   2  13       23.53       19.27      2.52 o
   1   2  13      235.25      234.97      9.01 o
   2   2  13       48.54       38.98      5.08 o
   3   2  13      234.60      222.95      5.10 o
   4   2  13       48.31       40.43      3.84 o
   5   2  13       14.82       11.81      2.93 o
   6   2  13       29.95       29.16      4.21 o
   7   2  13        2.08        5.38      2.79 o
  -7   3  13        2.13       -4.23      6.04 o
  -6   3  13        7.42        6.24      2.55 o
  -5   3  13       20.57       17.76      7.01 o
  -4   3  13       45.03       40.85      3.29 o
  -3   3  13       47.12       47.43      2.21 o
  -2   3  13      234.83      226.45      6.12 o
  -1   3  13      334.91      333.76      6.89 o
   0   3  13      353.60      336.27      8.32 o
   1   3  13      334.96      354.54     12.32 o
   2   3  13      234.81      237.78     11.54 o
   3   3  13       47.07       46.18      2.28 o
   4   3  13       45.05       42.83      6.10 o
   5   3  13       20.63       26.13      3.50 o
   6   3  13        7.41        5.30      3.50 o
   7   3  13        2.12        9.33      3.59 o
  -6   4  13       26.20       29.06      3.57 o
  -5   4  13       61.71       68.58      3.96 o
  -4   4  13       18.46       18.99      2.85 o
  -3   4  13      120.57      112.27      3.48 o
  -2   4  13       57.11       46.90      2.27 o
  -1   4  13       60.44       54.57      2.46 o
   0   4  13      178.70      162.95      4.96 o
   1   4  13       60.63       63.93      4.34 o
   2   4  13       57.33       49.58      5.60 o
   3   4  13      120.64      108.77      5.39 o
   4   4  13       18.40       18.05      2.05 o
   5   4  13       61.81       58.14      4.14 o
   6   4  13       26.14       22.93      4.89 o
  -6   5  13        0.15       -1.41      4.41 o
  -5   5  13        4.87        2.07      2.80 o
  -4   5  13       36.04       38.29      4.22 o
  -3   5  13        3.09        5.63      1.53 o
  -2   5  13       99.49       90.71      2.88 o
  -1   5  13      195.23      194.62      5.76 o
   0   5  13      153.33      158.53      4.50 o
   1   5  13      195.20      185.66      6.14 o
   2   5  13       99.40       94.35      5.80 o
   3   5  13        3.11        2.67      1.87 o
   4   5  13       36.06       29.62      2.70 o
   5   5  13        4.88       -2.86      2.86 o
   6   5  13        0.15        3.71      3.39 o
  -6   6  13        9.92        7.81      3.37 o
  -5   6  13       48.33       42.54      6.53 o
  -4   6  13       25.28       22.74      3.58 o
  -3   6  13       33.30       33.67      2.34 o
  -2   6  13        0.74        3.51      1.71 o
  -1   6  13       20.22       18.09      2.01 o
   0   6  13        2.10       -2.07      2.07 o
   1   6  13       20.17       16.12      1.73 o
   2   6  13        0.73       -2.03      2.03 o
   3   6  13       33.21       36.43      3.81 o
   4   6  13       25.23       26.86      3.48 o
   5   6  13       48.33       57.77      4.55 o
   6   6  13        9.92       22.74      3.71 o
  -5   7  13        3.52        1.35      4.92 o
  -4   7  13        9.87       16.24      3.89 o
  -3   7  13       20.49       24.43      4.05 o
  -2   7  13       25.54       27.70      2.59 o
  -1   7  13       24.01       24.80      2.26 o
   0   7  13       28.90       30.75      2.72 o
   1   7  13       24.00       25.32      1.96 o
   2   7  13       25.60       28.60      5.38 o
   3   7  13       20.56       23.17      2.28 o
   4   7  13        9.86        9.71      4.60 o
   5   7  13        3.53        8.18      2.96 o
  -5   8  13       19.50       16.84      5.37 o
  -4   8  13       25.98       31.48      3.59 o
  -3   8  13        1.72        1.76      1.83 o
  -2   8  13        0.13        1.60      1.56 o
  -1   8  13       47.47       52.99      2.18 o
   0   8  13        8.81        5.32      1.58 o
   1   8  13       47.46       53.87      6.50 o
   2   8  13        0.13        0.96      4.89 o
   3   8  13        1.72        3.00      1.94 o
   4   8  13       26.01       36.20      4.77 o
   5   8  13       19.50       21.60      3.27 o
  -4   9  13        0.25        3.39      5.13 o
  -3   9  13       14.44       14.10      2.22 o
  -2   9  13       15.95       21.99      2.07 o
  -1   9  13       18.19       18.16      1.75 o
   0   9  13        1.89        1.82      1.60 o
   1   9  13       18.20       18.74      4.45 o
   2   9  13       15.94       33.04      4.06 o
   3   9  13       14.44       21.19      3.74 o
   4   9  13        0.25        7.19      3.09 o
  -3  10  13       15.93       16.32      5.27 o
  -2  10  13       36.39       36.41      2.61 o
  -1  10  13        8.85        8.36      1.67 o
   0  10  13        5.64        3.75      4.39 o
   1  10  13        8.85        8.74      2.37 o
   2  10  13       36.32       42.25      4.05 o
   3  10  13       15.89       21.61      3.84 o
  -2  11  13        3.84        6.19      2.96 o
  -1  11  13        3.27        1.57      1.93 o
   0  11  13       20.22       18.63      2.92 o
   1  11  13        3.26        5.74      3.63 o
   2  11  13        3.82        1.73      2.66 o
   0   0  14        3.98        7.01      2.90 o
   1   0  14        4.67       -0.21      0.90 o
   2   0  14        0.07        2.02      1.70 o
   3   0  14       11.58       10.40      1.39 o
   4   0  14       17.97       19.99      3.71 o
   5   0  14        1.85        1.53      2.23 o
   6   0  14       19.04       22.45      3.57 o
  -6   1  14       80.25       77.92      4.43 o
  -5   1  14       23.61       23.24      6.71 o
  -4   1  14       31.52       32.84      2.84 o
  -3   1  14       31.76       32.84      1.83 o
  -2   1  14       20.32       14.50      1.29 o
  -1   1  14       32.09       30.49      1.62 o
   0   1  14        9.91        3.40      2.43 o
   1   1  14       32.09       27.51      1.79 o
   2   1  14       20.32       16.84      4.11 o
   3   1  14       31.77       25.82      1.79 o
   4   1  14       31.50       31.84      2.66 o
   5   1  14       23.63       27.96      7.64 o
   6   1  14       80.26       85.12      5.55 o
  -6   2  14       32.50       37.59      7.89 o
  -5   2  14        7.38        4.87      2.70 o
  -4   2  14       29.98       28.45      3.46 o
  -3   2  14       16.31       16.26      1.54 o
  -2   2  14        3.62        2.20      1.29 o
  -1   2  14       51.87       53.80      3.22 o
   0   2  14       32.87       32.26      3.59 o
   1   2  14       51.72       52.17      3.88 o
   2   2  14        3.60        4.15      1.23 o
   3   2  14       16.24       12.21      7.25 o
   4   2  14       29.97       16.20      3.20 o
   5   2  14        7.34       10.35      3.03 o
   6   2  14       32.46       39.66      3.96 o
  -6   3  14       22.59       23.09      3.18 o
  -5   3  14       23.01       31.25      5.26 o
  -4   3  14       58.74       63.10      4.04 o
  -3   3  14       17.26       14.49      1.77 o
  -2   3  14        9.00        3.97      3.07 o
  -1   3  14       13.86       13.46      1.55 o
   0   3  14      149.36      138.80      6.91 o
   1   3  14       13.88       13.59      3.63 o
   2   3  14        9.05        5.78      2.22 o
   3   3  14       17.26       21.57      6.71 o
   4   3  14       58.72       62.82      4.02 o
   5   3  14       23.02       29.60      4.64 o
   6   3  14       22.59       33.62      4.14 o
  -6   4  14        0.85        1.25      2.56 o
  -5   4  14        9.51        9.09      6.04 o
  -4   4  14       31.30       32.58      3.13 o
  -3   4  14       11.41       10.28      2.37 o
  -2   4  14       43.14       43.23      3.80 o
  -1   4  14       37.48       30.66      2.68 o
   0   4  14        2.20        0.83      0.90 o
   1   4  14       37.47       46.90      3.98 o
   2   4  14       43.01       35.77      3.57 o
   3   4  14       11.36       15.83      5.56 o
   4   4  14       31.29       31.77      2.76 o
   5   4  14        9.54        4.04      4.66 o
   6   4  14        0.86       -4.93      4.93 o
  -6   5  14       24.27       26.67      4.12 o
  -5   5  14       17.63       22.94      7.79 o
  -4   5  14       48.59       52.54      3.66 o
  -3   5  14       18.87       12.06      2.54 o
  -2   5  14        3.45        9.18      3.65 o
  -1   5  14       10.95       21.72      6.53 o
   0   5  14       36.60       39.39      2.23 o
   1   5  14       10.97       11.65      1.98 o
   2   5  14        3.49        1.13      2.54 o
   3   5  14       18.87       16.30      6.04 o
   4   5  14       48.68       53.08      7.43 o
   5   5  14       17.62       22.71      3.75 o
   6   5  14       24.28       27.05      4.38 o
  -5   6  14        3.24        2.85      4.77 o
  -4   6  14        4.17        2.15      2.52 o
  -3   6  14       33.99       37.02      3.44 o
  -2   6  14        5.55       15.92      2.52 o
  -1   6  14       23.28       26.03      2.50 o
   0   6  14        7.40        8.61      1.65 o
   1   6  14       23.31       14.61      3.17 o
   2   6  14        5.60        9.18      2.74 o
   3   6  14       33.97       34.95      3.87 o
   4   6  14        4.15       -1.51      2.18 o
   5   6  14        3.24        2.07      3.14 o
  -5   7  14        5.61        4.25      6.83 o
  -4   7  14        4.18        5.46      2.68 o
  -3   7  14        3.69        7.50      3.42 o
  -2   7  14        2.68        9.39      3.02 o
  -1   7  14       10.80       16.88      3.60 o
   0   7  14       33.73       30.86      3.55 o
   1   7  14       10.83       10.58      2.96 o
   2   7  14        2.66        4.30      2.29 o
   3   7  14        3.69       -1.13      1.98 o
   4   7  14        4.19        0.94      3.11 o
   5   7  14        5.62       10.80      3.75 o
  -4   8  14        4.46        3.13      3.16 o
  -3   8  14       12.04        7.79      3.80 o
  -2   8  14        1.60       -1.13      1.72 o
  -1   8  14        1.03        3.00      2.20 o
   0   8  14       17.66       18.97      3.20 o
   1   8  14        1.03        0.57      1.42 o
   2   8  14        1.60        0.02      2.09 o
   3   8  14       12.06        6.16      3.04 o
   4   8  14        4.45        7.13      3.51 o
  -3   9  14       27.04       32.02      3.72 o
  -2   9  14       18.00       22.90      2.61 o
  -1   9  14        5.39        4.84      1.82 o
   0   9  14        3.64       11.46      2.32 o
   1   9  14        5.40        6.53      1.74 o
   2   9  14       17.97       13.32      3.36 o
   3   9  14       27.00       30.08      6.38 o
  -2  10  14        0.30        4.35      2.72 o
  -1  10  14       11.56       13.56      2.38 o
   0  10  14        2.80        2.16      2.13 o
   1  10  14       11.57       16.97      3.68 o
   2  10  14        0.29        4.06      2.27 o
   1   0  15        0.02       -1.27      1.61 o
   2   0  15       24.43       37.24     10.88 o
   3   0  15        0.17        1.33      1.53 o
   4   0  15       28.70       29.32      3.63 o
   5   0  15       19.21       20.87      2.87 o
   6   0  15       10.29       10.94      6.28 o
  -6   1  15        2.20       -3.18      3.18 o
  -5   1  15        2.85        3.31      3.24 o
  -4   1  15        0.16       -1.31      2.01 o
  -3   1  15        5.19        8.68      4.92 o
  -2   1  15       46.84       44.67      4.19 o
  -1   1  15       12.44       17.72      5.50 o
   0   1  15      137.21      137.54     12.99 o
   1   1  15       12.50        9.14      2.23 o
   2   1  15       46.88       49.65      4.41 o
   3   1  15        5.14        3.37      4.23 o
   4   1  15        0.16       -1.08      5.62 o
   5   1  15        2.86        6.53      4.81 o
   6   1  15        2.19        1.57      3.87 o
  -6   2  15        4.60        3.96      4.17 o
  -5   2  15       22.15       27.47      7.55 o
  -4   2  15       19.87       18.78      2.81 o
  -3   2  15        3.69        5.67      1.99 o
  -2   2  15        4.95        2.58      3.02 o
  -1   2  15       18.60       20.67      2.47 o
   0   2  15       52.01       52.16      6.83 o
   1   2  15       18.60       27.28      9.85 o
   2   2  15        4.96        9.06      3.69 o
   3   2  15        3.72        7.56      2.60 o
   4   2  15       19.85       30.35      4.65 o
   5   2  15       22.11       23.80      5.98 o
   6   2  15        4.59        6.20      4.95 o
  -6   3  15        7.72       12.09      5.32 o
  -5   3  15        6.33       11.19      3.22 o
  -4   3  15        8.96        5.02      4.29 o
  -3   3  15       40.86       37.60      4.75 o
  -2   3  15       31.22       28.43      2.96 o
  -1   3  15        5.09        6.32      2.42 o
   0   3  15       49.79       59.71      4.48 o
   1   3  15        5.11        4.09      6.47 o
   2   3  15       31.18       21.34      3.12 o
   3   3  15       40.72       35.68      3.58 o
   4   3  15        8.93        8.87      3.39 o
   5   3  15        6.29        5.33      3.39 o
   6   3  15        7.70        6.28      2.91 o
  -5   4  15        7.57        5.52      3.09 o
  -4   4  15        0.60        2.12      2.56 o
  -3   4  15       12.50       15.82      2.60 o
  -2   4  15       25.42       20.08      2.41 o
  -1   4  15        9.52       11.86      3.25 o
   0   4  15       16.45       18.28      3.20 o
   1   4  15        9.44        2.12      2.93 o
   2   4  15       25.52       24.45      3.10 o
   3   4  15       12.54        4.29      2.95 o
   4   4  15        0.60        4.48      2.30 o
   5   4  15        7.56        7.38      4.16 o
  -5   5  15       10.84       11.43      2.75 o
  -4   5  15       10.52        9.58      2.83 o
  -3   5  15       23.47       31.61      5.43 o
  -2   5  15       28.94       27.58      5.58 o
  -1   5  15        2.42       -0.07      2.15 o
   0   5  15       73.36       74.55      4.94 o
   1   5  15        2.43        2.48      3.93 o
   2   5  15       28.88       29.12      3.51 o
   3   5  15       23.45       26.67      3.71 o
   4   5  15       10.50       12.73      2.55 o
   5   5  15       10.81        6.23      3.73 o
  -5   6  15        0.34        2.31      8.34 o
  -4   6  15        4.16       -3.08      3.08 o
  -3   6  15        2.44       -0.76      3.83 o
  -2   6  15       12.63       13.06      2.56 o
  -1   6  15        0.33        3.50      2.11 o
   0   6  15        1.90        4.31      2.30 o
   1   6  15        0.33       -3.78      6.28 o
   2   6  15       12.64       12.77      2.96 o
   3   6  15        2.44        1.63      2.40 o
   4   6  15        4.12        6.01      2.16 o
   5   6  15        0.34        1.06      3.22 o
  -4   7  15        4.34        6.64      2.86 o
  -3   7  15        2.17        3.88      3.03 o
  -2   7  15        0.73        4.11      2.15 o
  -1   7  15        4.76        6.20      2.58 o
   0   7  15        3.92        8.56      3.22 o
   1   7  15        4.74        7.84      2.61 o
   2   7  15        0.73        4.49      2.72 o
   3   7  15        2.19        4.23      4.65 o
   4   7  15        4.36        7.89      3.41 o
  -3   8  15        2.28        1.11      2.55 o
  -2   8  15        3.34        1.03      3.30 o
  -1   8  15        1.35        9.35      3.22 o
   0   8  15        1.33        1.32      2.47 o
   1   8  15        1.35       -4.31      5.74 o
   2   8  15        3.36        6.15      2.45 o
   3   8  15        2.28       -1.01      2.65 o
  -2   9  15       14.88       12.94      2.72 o
  -1   9  15        0.93        8.63      8.64 o
   0   9  15       23.45       26.38      4.53 o
   1   9  15        0.92        0.79      2.61 o
   2   9  15       14.89       15.43      4.35 o
  -1  10  15        6.14        5.82      2.25 o
   0  10  15        4.47        6.73     10.03 o
   1  10  15        6.12       11.20      4.03 o
   0   0  16        0.20        3.87      3.26 o
   1   0  16        3.57       -2.48      2.48 o
   2   0  16        0.04        3.81      3.08 o
   3   0  16       10.75        7.66      2.56 o
   4   0  16        8.98       11.33      3.37 o
   5   0  16       21.78       25.92      6.05 o
  -5   1  16        8.05        7.50      4.83 o
  -4   1  16        3.06        7.49      3.08 o
  -3   1  16        8.16        7.04      3.02 o
  -2   1  16        7.27        5.61      2.72 o
  -1   1  16        8.37        8.08      5.20 o
   0   1  16        4.05        4.23      3.14 o
   1   1  16        8.44        5.04      2.45 o
   2   1  16        7.23       12.94      6.16 o
   3   1  16        8.22       12.11      3.57 o
   4   1  16        3.07        1.06      2.44 o
   5   1  16        8.11        8.60      3.62 o
  -5   2  16        9.00       11.44      5.08 o
  -4   2  16       18.65       28.46      7.73 o
  -3   2  16        0.92       -1.63      2.11 o
  -2   2  16       11.19        6.76      2.65 o
  -1   2  16        0.32        3.77      2.46 o
   0   2  16        0.08        0.85      6.16 o
   1   2  16        0.32        1.91      2.92 o
   2   2  16       11.21       15.70      3.51 o
   3   2  16        0.93        0.41      5.56 o
   4   2  16       18.59       20.04      4.11 o
   5   2  16        9.04        8.16      2.95 o
  -5   3  16       10.51       13.75      8.16 o
  -4   3  16        0.44        1.22      3.94 o
  -3   3  16        9.84       13.00      2.64 o
  -2   3  16       22.63       26.48      4.11 o
  -1   3  16        7.11        2.01      2.39 o
   0   3  16       23.49       30.89      6.83 o
   1   3  16        7.15        7.35      2.77 o
   2   3  16       22.66       20.43      5.26 o
   3   3  16        9.79       17.45     10.21 o
   4   3  16        0.43       -3.30      4.53 o
   5   3  16       10.53       14.52      2.97 o
  -5   4  16        3.71        5.96      4.44 o
  -4   4  16        5.38        2.24      2.59 o
  -3   4  16        4.59       -1.46      2.14 o
  -2   4  16        1.46        1.32      2.33 o
  -1   4  16        0.70        2.47      3.11 o
   0   4  16        0.23        3.03      2.99 o
   1   4  16        0.69        3.37      4.23 o
   2   4  16        1.47        5.33      3.13 o
   3   4  16        4.61        3.14      5.44 o
   4   4  16        5.39        8.74      3.44 o
   5   4  16        3.70        8.83      6.89 o
  -4   5  16       13.80       13.40      2.87 o
  -3   5  16        6.06        5.50      2.22 o
  -2   5  16       19.52       24.25      4.15 o
  -1   5  16        7.18       12.98      3.60 o
   0   5  16       18.45       21.28      3.93 o
   1   5  16        7.18        7.11      2.68 o
   2   5  16       19.52       13.03      9.91 o
   3   5  16        6.06        6.35      2.96 o
   4   5  16       13.81       19.72      4.52 o
  -4   6  16        3.99        4.41      3.99 o
  -3   6  16       26.44       33.75      3.69 o
  -2   6  16        0.82        6.01      2.64 o
  -1   6  16       10.95       17.71      8.19 o
   0   6  16        2.38        0.66      3.75 o
   1   6  16       10.95       16.38      4.35 o
   2   6  16        0.84        6.62      2.89 o
   3   6  16       26.42       29.72      3.30 o
   4   6  16        4.01        3.83      2.44 o
  -3   7  16        7.06       13.31      2.83 o
  -2   7  16        6.93        7.38      2.42 o
  -1   7  16        0.31       -3.59      5.20 o
   0   7  16        4.18        5.78      3.28 o
   1   7  16        0.31       -1.57      3.75 o
   2   7  16        6.96       12.15      2.85 o
   3   7  16        7.07        4.18      4.17 o
  -2   8  16       23.94       23.04      4.47 o
  -1   8  16        9.39       -1.46      8.10 o
   0   8  16        0.03       -0.05      2.94 o
   1   8  16        9.45       17.69      7.55 o
   2   8  16       23.95       20.65      4.05 o
  -1   9  16       15.11       21.34      5.32 o
   0   9  16        4.08        3.95      8.94 o
   1   9  16       15.07       26.55      4.80 o
   1   0  17        2.83        9.39      2.99 o
   2   0  17        3.32        5.74      2.61 o
   3   0  17        0.54        0.38      3.34 o
   4   0  17        8.42        3.91      3.93 o
  -4   1  17        3.72        8.68      4.35 o
  -3   1  17       37.90       37.35      5.04 o
  -2   1  17        0.53        2.12      2.78 o
  -1   1  17       27.69       34.26     10.39 o
   0   1  17        0.00       -3.24      3.24 o
   1   1  17       27.61       22.87      3.84 o
   2   1  17        0.52        4.46      3.11 o
   3   1  17       37.93       35.30      4.64 o
   4   1  17        3.72        6.76      3.06 o
  -4   2  17        3.60        7.45      3.31 o
  -3   2  17        2.97        0.36      3.76 o
  -2   2  17        6.71       10.57      4.41 o
  -1   2  17       29.10       24.90      4.08 o
   0   2  17        0.20       -2.72      2.72 o
   1   2  17       29.12       33.26      3.80 o
   2   2  17        6.73       14.91      3.67 o
   3   2  17        2.99        2.61      3.93 o
   4   2  17        3.60        4.74      3.49 o
  -4   3  17        0.16        2.85      4.14 o
  -3   3  17       12.69        6.69      5.80 o
  -2   3  17        0.91       -1.32      3.75 o
  -1   3  17       44.59       40.90      6.16 o
   0   3  17        0.00       -3.40      6.40 o
   1   3  17       44.58       41.37      7.67 o
   2   3  17        0.91        3.99      3.51 o
   3   3  17       12.72        7.88      4.77 o
   4   3  17        0.16       -0.44      3.06 o
  -4   4  17       12.88       13.67      3.70 o
  -3   4  17        5.12        6.90      5.08 o
  -2   4  17       17.68       22.15      4.59 o
  -1   4  17        2.55        2.98      2.67 o
   0   4  17       16.47       19.18      3.86 o
   1   4  17        2.54        6.05      2.85 o
   2   4  17       17.67       16.07      3.41 o
   3   4  17        5.11        1.97      3.53 o
   4   4  17       12.89       12.38      6.65 o
  -3   5  17       13.46       11.84      4.35 o
  -2   5  17       25.94       40.05     11.30 o
  -1   5  17       88.41       94.23      6.83 o
   0   5  17       11.69       19.94      3.82 o
   1   5  17       88.30      100.65      7.09 o
   2   5  17       25.93       25.09     10.69 o
   3   5  17       13.47       14.30      3.75 o
  -3   6  17        6.31        8.32      3.24 o
  -2   6  17        5.10        2.59      3.75 o
  -1   6  17        6.05        6.80      3.55 o
   0   6  17        8.72       13.69      3.19 o
   1   6  17        6.07       14.54      3.32 o
   2   6  17        5.08        6.78      6.59 o
   3   6  17        6.31        7.90      2.87 o
  -2   7  17       28.92       33.17      8.10 o
  -1   7  17        9.21        7.61      8.82 o
   0   7  17        6.70       -3.42      3.42 o
   1   7  17        9.18        4.48      4.23 o
   2   7  17       28.88       27.45      3.67 o
   0   8  17       18.72       11.12      5.44 o
   0   0  18       13.81       11.96      5.68 o
   1   0  18        1.04        2.15      2.38 o
   2   0  18        0.48        0.06      2.93 o
   3   0  18       54.91       63.34      6.49 o
   4   0  18        2.86        2.11      3.61 o
  -4   1  18        0.07        1.53      3.82 o
  -3   1  18        5.29        7.25      5.20 o
  -2   1  18       12.67        8.74      4.11 o
  -1   1  18        6.91       17.18      4.13 o
   0   1  18       23.70       28.66      3.97 o
   1   1  18        6.94        4.51      4.05 o
   2   1  18       12.63       15.88      3.89 o
   3   1  18        5.33        4.86     11.48 o
   4   1  18        0.07        2.15      3.71 o
  -3   2  18        7.93        2.57      3.22 o
  -2   2  18       11.60        7.98      3.34 o
  -1   2  18        2.76        1.45      3.73 o
   0   2  18       14.06       29.15      4.58 o
   1   2  18        2.79        6.36      4.11 o
   2   2  18       11.59        7.77      5.86 o
   3   2  18        7.93        9.83      5.56 o
  -3   3  18       13.41        6.03      3.55 o
  -2   3  18        1.94        3.90      3.33 o
  -1   3  18       13.96       12.34      4.77 o
   0   3  18       32.43       45.28     10.88 o
   1   3  18       13.96       12.20      3.98 o
   2   3  18        1.93        4.42      3.20 o
   3   3  18       13.38       10.51      3.70 o
  -3   4  18        2.96       12.80      4.39 o
  -2   4  18       14.23        9.21      4.95 o
  -1   4  18        4.36        9.05      3.31 o
   0   4  18       27.54       16.96      4.21 o
   1   4  18        4.37        7.17      3.59 o
   2   4  18       14.25       16.67      5.01 o
   3   4  18        2.95       -1.07      2.67 o
  -2   5  18        2.52        5.32      2.86 o
  -1   5  18        4.17       11.80      4.04 o
   0   5  18        5.33        6.82      3.37 o
   1   5  18        4.18        2.65      5.26 o
   2   5  18        2.52        2.47      3.38 o
  -1   6  18       14.55       18.34      4.16 o
   0   6  18        8.15        6.88      3.34 o
   1   6  18       14.56       15.64      3.50 o
   1   0  19        0.36       -0.56      4.01 o
   2   0  19       34.73       34.80      4.99 o
  -2   1  19        0.04       -1.19      3.35 o
  -1   1  19        7.35       10.76      8.28 o
   0   1  19        0.04        2.02      3.34 o
   1   1  19        7.36       14.20      4.26 o
   2   1  19        0.04       -2.81      3.69 o
  -2   2  19        3.40       -1.24      3.84 o
  -1   2  19        5.87        9.82      7.98 o
   0   2  19        0.16        4.58      3.45 o
   1   2  19        5.89        9.98      9.49 o
   2   2  19        3.40       10.19      3.28 o
  -2   3  19        2.66        4.31      7.37 o
  -1   3  19       10.07        8.45      4.20 o
   0   3  19        9.85       10.74      7.25 o
   1   3  19       10.09       13.07      3.76 o
   2   3  19        2.67        3.49      4.04 o
  -1   4  19        3.62        9.08     14.26 o
   0   4  19        0.34        2.61      6.16 o
   1   4  19        3.64       -3.08      6.10 o
 
